# Supplementary material for: Genetic evaluation of small ruminant lentivirus susceptibility in Valais blacknose sheep
Source: Anim Genet. 2021 Jun 24;52(5):781–2. doi: 10.1111/age.13108 (PMC8518827; doi:10.1111/age.13108)
Supplement: Supplementary file 2 — Table S1. Features of the 67 animals used for this study. [file AGE-52-781-s004.xlsx]

## Sheet: Tabelle1
Animal ID	CCR5 indel	TMEM154 SNP	SRLV status	Sex	GWAS status	DOB	sampling date	Age at sampling
VBS135	del/del	AA	negativ	f	control	2013-04-23	2018-12-02	5.60986
VBS152	del/wt	AA	negativ	f	control	2015-10-07	2018-12-11	3.17864
VBS153	del/wt	AA	positiv	f	case	2013-11-01	2018-12-11	5.10883
VBS159	wt/wt	AA	negativ	f	control	2016-03-15	2019-02-14	2.91855
VBS160	wt/wt	AA	positiv	f	case	2015-10-25	2019-02-14	3.30732
VBS162	wt/wt	AA	negativ	f	control	2015-10-23	2019-02-14	3.3128
VBS167	wt/wt	AG	negativ	f	control	2015-03-29	2019-02-26	3.91513
VBS168	wt/wt	AA	positiv	f	case	2016-10-09	2019-02-26	2.38193
VBS172	del/del	AA	negativ	f	control	2013-09-21	2019-02-26	5.4319
VBS176	del/del	AG	positiv	f	case	2014-04-16	2019-02-26	4.86516
VBS179	del/wt	AA	positiv	f	case	2016-11-03	2019-02-26	2.31348
VBS194	del/del	AA	negativ	f	control	2014-04-16	2019-02-28	4.87064
VBS204	wt/wt	AA	negativ	f	control	2016-03-30	2019-03-04	2.92676
VBS214	wt/wt	AA	positiv	f	case	2013-10-29	2019-03-05	5.34702
VBS219	wt/wt	AA	negativ	f	control	2013-10-20	2019-03-05	5.37166
VBS260	wt/wt	AA	positiv	f	case	2011-10-10	2019-03-13	7.42231
VBS261	wt/wt	AA	negativ	f	control	2015-10-26	2019-03-13	3.37851
VBS266	wt/wt	AA	positiv	f	case	2011-04-22	2019-03-13	7.89049
VBS272	wt/wt	AA	positiv	f	case	2010-10-30	2019-03-13	8.36687
VBS290	wt/wt	AA	negativ	f	control	2011-10-18	2019-03-18	7.4141
VBS302	del/wt	AA	positiv	f	case	2015-10-03	2019-03-18	3.45517
VBS311	wt/wt	AA	positiv	f	case	2011-03-25	2019-03-18	7.98084
VBS313	wt/wt	AA	negativ	f	control	2008-04-15	2019-03-18	10.9213
VBS351	del/wt	AA	negativ	f	control	2011-09-30	2019-04-01	7.50171
VBS353	wt/wt	AA	negativ	f	control	2016-03-29	2019-04-01	3.00616
VBS354	wt/wt	AA	negativ	f	control	2012-03-18	2019-04-01	7.03628
VBS355	wt/wt	AA	positiv	f	case	2010-03-15	2019-04-01	9.04586
VBS356	del/del	AA	negativ	f	control	2016-03-22	2019-04-01	3.02533
VBS357	wt/wt	AG	positiv	f	case	2011-10-05	2019-04-01	7.48802
VBS358	wt/wt	AA	positiv	f	case	2015-03-16	2019-04-01	4.04381
VBS361	wt/wt	AG	positiv	f	case	2014-09-20	2019-04-01	4.52841
VBS365	del/wt	AA	negativ	f	control	2012-02-29	2019-04-01	7.08556
VBS366	del/del	AG	positiv	f	case	2016-02-16	2019-04-01	3.12115
VBS367	del/wt	AG	positiv	m	case	2012-10-20	2019-04-01	6.4449
VBS391	wt/wt	AA	negativ	m	control	2016-03-20	2019-04-11	3.05818
VBS393	wt/wt	AA	negativ	m	control	2017-10-12	2019-04-11	1.49487
VBS394	wt/wt	AG	positiv	f	case	2016-09-30	2019-04-11	2.52704
VBS411	wt/wt	AA	negativ	f	control	2016-04-11	2019-04-11	2.99795
VBS415	wt/wt	AA	positiv	f	case	2011-04-30	2019-04-11	7.94798
VBS438	wt/wt	AG	positiv	f	case	2016-10-03	2019-04-11	2.51882
VBS439	wt/wt	AA	negativ	f	control	2016-10-17	2019-04-11	2.48049
VBS440	wt/wt	AA	negativ	f	control	2015-04-05	2019-04-11	4.01643
VBS444	wt/wt	AG	positiv	m	case	2017-03-28	2019-04-11	2.03696
VBS448	wt/wt	AA	negativ	f	control	2014-01-01	2019-04-11	5.2731
VBS450	wt/wt	AA	negativ	f	control	2014-01-01	2019-04-11	5.2731
VBS451	wt/wt	AA	negativ	f	control	2017-10-22	2019-04-11	1.46749
VBS453	del/wt	AA	negativ	f	control	2018-03-01	2019-04-11	1.11157
VBS456	del/wt	AA	positiv	f	case	2014-01-01	2019-04-11	5.2731
VBS460	del/del	AA	positiv	f	case	2013-01-01	2019-04-11	6.27242
VBS462	del/wt	AA	positiv	f	case	2014-01-01	2019-04-11	5.2731
VBS465	del/wt	AA	positiv	f	case	2014-01-01	2019-04-11	5.2731
VBS466	wt/wt	AA	negativ	f	control	2015-04-05	2019-04-11	4.01643
VBS467	wt/wt	AG	positiv	f	case	2014-09-28	2019-04-11	4.53388
VBS469	wt/wt	AA	negativ	f	control	2014-02-26	2019-04-11	5.11978
VBS471	wt/wt	AA	negativ	f	control	2011-03-24	2019-04-11	8.04928
VBS474	wt/wt	AA	positiv	f	case	2013-11-05	2019-04-11	5.42916
VBS476	wt/wt	AG	positiv	f	case	2013-11-14	2019-04-11	5.40452
VBS479	wt/wt	AA	positiv	f	case	2017-03-25	2019-04-11	2.04517
VBS481	del/wt	AA	positiv	f	case	2012-04-22	2019-04-11	6.96783
VBS483	wt/wt	AA	positiv	f	case	2015-04-25	2019-04-11	3.96167
VBS490	wt/wt	AA	positiv	f	case	2016-06-15	2019-04-11	2.81999
VBS494	del/wt	AA	positiv	f	case	2012-03-18	2019-04-11	7.06366
VBS495	wt/wt	AA	negativ	f	control	2012-10-08	2019-04-11	6.50513
VBS496	wt/wt	AA	negativ	f	control	2015-03-05	2019-04-11	4.1013
VBS502	del/del	AA	negativ	f	control	2012-11-10	2019-04-11	6.41478
VBS515	wt/wt	AA	positiv	f	case	2013-10-20	2019-04-11	5.47296
VBS517	wt/wt	AA	negativ	f	control	2016-10-20	2019-04-11	2.47228
