# Supplementary material for: Genetic evaluation of small ruminant lentivirus susceptibility in Valais blacknose sheep
Source: Anim Genet. 2021 Jun 24;52(5):781–2. doi: 10.1111/age.13108 (PMC8518827; doi:10.1111/age.13108)
Supplement: Supplementary file 3 — Table S2. GWAS results. [file AGE-52-781-s001.xlsx]

## Sheet: GWAS results
chr	SNP name (rs)	position (Oar_rambouillet_v1.0)	n_miss	allele1	allele0	af	beta	se	logl_H1	l_remle	l_mle	p_wald	p_lrt	p_score
9	OAR3_OAR9_63023368	69843937	0	T	C	0.5	-0.360879	0.075843	-35.4541	0.849935	100000	1.1284e-05	2.98357e-06	5.53112e-05
9	OAR3_OAR9_57362472	62651502	0	G	A	0.328	-0.389231	0.0807545	-36.2133	1e-05	100000	8.99255e-06	6.58959e-06	8.71866e-05
9	OAR9_60278065.1	62654501	0	T	A	0.328	-0.389231	0.0807545	-36.2133	1e-05	100000	8.99255e-06	6.58959e-06	8.71866e-05
9	OAR3_OAR9_63406906	70216502	0	A	G	0.433	0.333947	0.077318	-36.2744	2.8262	100000	5.47148e-05	7.02436e-06	9.05102e-05
9	OAR3_OAR9_64964963	72161642	0	A	G	0.351	0.37111	0.0852371	-36.3292	1.01574	100000	4.84153e-05	7.43896e-06	9.36098e-05
9	OAR3_OAR9_57429139	62718834	0	A	G	0.299	-0.375124	0.0799306	-36.6284	1e-05	100000	1.432e-05	1.0173e-05	0.000112672
9	OAR3_OAR9_57435611	62725500	0	T	G	0.299	-0.375124	0.0799306	-36.6284	1e-05	100000	1.432e-05	1.0173e-05	0.000112672
1	OAR3_OAR14_52072884	178778173	0	C	A	0.127	-0.562872	0.128326	-36.8709	2.04949	100000	4.31733e-05	1.31164e-05	0.000131226
9	OAR3_OAR9_64935511	72132016	0	G	A	0.216	0.413667	0.101413	-37.2174	0.699354	100000	0.000125839	1.88659e-05	0.000163709
20	OAR3_OAR20_27919284	30810841	0	T	C	0.485	0.356198	0.0867894	-37.2583	4.70307	100000	0.000115465	1.96927e-05	0.000168079
9	OAR3_OAR9_65969842	73354945	0	T	G	0.388	-0.358825	0.0843505	-37.7081	1.49855	100000	6.87483e-05	3.15991e-05	0.000225506
14	OAR3_OAR14_21468745	23473304	0	C	A	0.164	-0.45765	0.114133	-37.7278	1.73515	100000	0.000159303	3.22603e-05	0.00022846
14	OAR3_OAR14_21468880	23473439	0	A	G	0.164	-0.45765	0.114133	-37.7278	1.73515	100000	0.000159303	3.22603e-05	0.00022846
13	S05259.1	73837394	0	C	T	0.44	-0.307358	0.0803977	-37.7985	0.947703	100000	0.000297867	3.4753e-05	0.000239429
17	OAR3_OAR17_33345904	39347116	0	C	T	0.261	0.369361	0.0905276	-37.8093	1.3887	100000	0.000125388	3.515e-05	0.000241152
2	OAR3_OAR2_221401502	237228138	0	C	T	0.321	-0.384869	0.094333	-37.813	0.802623	100000	0.00012547	3.52863e-05	0.000241742
14	OAR3_OAR14_21187785	23191819	1	G	A	0.167	-0.449565	0.115073	-38.0826	1.64592	100000	0.000225385	4.68809e-05	0.000289602
14	OAR3_OAR14_21503070	23507724	1	G	A	0.167	-0.449565	0.115073	-38.0826	1.64592	100000	0.000225385	4.68809e-05	0.000289602
13	OAR3_OAR13_15942588	17023352	0	G	A	0.433	-0.387084	0.0970636	-38.2983	2.62862	100000	0.000171543	5.88645e-05	0.00033528
13	OAR3_OAR13_15996621	17077765	0	A	G	0.433	-0.387084	0.0970636	-38.2983	2.62862	100000	0.000171543	5.88645e-05	0.00033528
16	OAR3_OAR16_64173179	70307651	1	A	G	0.394	-0.362202	0.0916085	-38.3506	0.302759	100000	0.00019248	6.22087e-05	0.000347497
1	OAR3_OAR1_68915998	73839558	0	C	A	0.276	-0.400162	0.101542	-38.358	1.68195	100000	0.000201063	6.27e-05	0.000349274
9	OAR3_OAR9_71400345	79405362	0	A	G	0.291	-0.344553	0.0915572	-38.3775	3.78864	100000	0.000362615	6.40054e-05	0.000353977
9	OAR3_OAR9_71380792	79386346	0	T	C	0.209	-0.364554	0.0969558	-38.3899	4.92052	100000	0.0003665	6.48457e-05	0.000356989
9	OAR3_OAR9_57088016	62378061	1	C	T	0.326	-0.380231	0.0899301	-38.4044	1e-05	100000	7.52446e-05	6.58446e-05	0.000360554
3	OAR3_OAR3_102993196	109297708	0	T	C	0.261	0.373792	0.090962	-38.4166	1e-05	100000	0.000113437	6.6703e-05	0.000363604
9	OAR3_OAR9_72785145	80978743	0	C	T	0.246	-0.335775	0.0905966	-38.4505	0.834345	100000	0.000436813	6.91328e-05	0.000372175
9	OAR3_OAR9_72791662	80985265	0	C	A	0.246	-0.335775	0.0905966	-38.4505	0.834345	100000	0.000436813	6.91328e-05	0.000372175
3	OAR3_OAR3_65784129	71088571	3	G	A	0.055	-0.686922	0.184642	-38.5691	5.30568	100000	0.000417328	7.83721e-05	0.000403977
9	OAR3_OAR9_57401232	62690300	0	C	T	0.321	-0.32395	0.0780924	-38.5978	1e-05	100000	9.92021e-05	8.07831e-05	0.000412088
9	OAR3_OAR9_57417020	62706585	0	C	A	0.321	-0.32395	0.0780924	-38.5978	1e-05	100000	9.92021e-05	8.07831e-05	0.000412088
18	OAR3_OAR18_10085790	10728125	0	C	T	0.119	0.502465	0.132705	-38.6191	1.47819	100000	0.000336138	8.26245e-05	0.000418234
27	OAR3_OARX_19947685	21947759	0	G	T	0.358	0.303666	0.0808074	-38.6482	2.45251	100000	0.000369044	8.52087e-05	0.000426791
9	OAR3_OAR9_73502586	81692657	0	T	C	0.134	0.453445	0.117813	-38.7666	0.0395101	100000	0.000273368	9.65894e-05	0.000463612
13	OAR3_OAR13_70341402	73754219	0	T	C	0.433	-0.30285	0.0829224	-38.8268	0.63808	100000	0.000520433	0.000102951	0.000483639
3	OAR3_OAR3_112911791	120267453	0	G	A	0.187	0.393443	0.0922074	-38.8561	1e-05	100000	6.57048e-05	0.000106194	0.000493709
1	OAR3_OAR1_272983119	298580017	0	C	T	0.254	0.393848	0.0895805	-38.8744	1e-05	100000	4.16236e-05	0.000108274	0.000500124
1	OAR1_187538008.1	192985581	0	C	A	0.269	0.353609	0.0876681	-38.8836	0.615819	100000	0.000146988	0.000109338	0.00050339
1	OAR3_OAR1_174047973	192988639	0	T	C	0.269	0.353609	0.0876681	-38.8836	0.615819	100000	0.000146988	0.000109338	0.00050339
14	OAR3_OAR14_21575704	23580199	0	T	C	0.172	-0.415695	0.114659	-38.8975	1.53178	100000	0.000567194	0.000110963	0.00050836
9	OAR3_OAR9_66701702	74095019	0	G	A	0.194	-0.382783	0.106271	-38.9205	1.42836	100000	0.000611688	0.000113705	0.000516702
13	OAR3_OAR13_16043107	17124355	0	G	A	0.403	-0.37867	0.10241	-38.9313	3.45367	100000	0.000449331	0.000115014	0.000520666
13	OAR3_OAR13_16055190	17137559	0	A	G	0.403	-0.37867	0.10241	-38.9313	3.45367	100000	0.000449331	0.000115014	0.000520666
9	OAR3_OAR9_64369870	71567869	0	G	A	0.216	0.36104	0.101631	-38.9578	2.27923	100000	0.000716334	0.000118285	0.000530508
7	OAR3_OAR7_71092871	77200565	0	T	C	0.313	0.348989	0.0925661	-39.0478	0.695433	100000	0.000354494	0.000130144	0.000565576
22	OAR3_OAR22_23647298	27113224	0	A	C	0.216	-0.360586	0.0928624	-39.0812	0.519592	100000	0.000244013	0.000134834	0.000579193
7	OAR3_OAR7_71189386	77296622	0	G	A	0.291	0.377861	0.0987936	-39.0853	0.609565	100000	0.000296112	0.000135417	0.000580874
11	OAR3_OAR11_53507551	8767386	2	A	G	0.362	-0.345216	0.0896063	-39.0869	1.26951	100000	0.000270012	0.000135651	0.000581549
6	OAR3_OAR6_72214212	79383697	2	G	A	0.215	0.367846	0.101066	-39.1004	2.02863	100000	0.00054193	0.000137604	0.00058717
14	OAR3_OAR14_20833997	22839066	1	C	T	0.189	-0.398721	0.112788	-39.1033	3.23163	100000	0.000756849	0.00013803	0.000588393
9	OAR3_OAR9_70488396	78485792	0	T	C	0.112	-0.511	0.136683	-39.1189	1.51583	100000	0.000393121	0.000140333	0.000594988
9	OAR9_74565436.1	78490801	0	G	A	0.112	-0.511	0.136683	-39.1189	1.51583	100000	0.000393121	0.000140333	0.000594988
9	OAR3_OAR9_70497165	78494561	0	C	A	0.112	-0.511	0.136683	-39.1189	1.51583	100000	0.000393121	0.000140333	0.000594988
9	OAR3_OAR9_70509174	78506571	0	C	T	0.112	-0.511	0.136683	-39.1189	1.51583	100000	0.000393121	0.000140333	0.000594988
9	OAR3_OAR9_70510154	78507551	0	G	A	0.112	-0.511	0.136683	-39.1189	1.51583	100000	0.000393121	0.000140333	0.000594988
9	OAR9_74621954.1	78524642	0	C	T	0.112	-0.511	0.136683	-39.1189	1.51583	100000	0.000393121	0.000140333	0.000594988
9	OAR3_OAR9_70529591	78526988	0	C	A	0.112	-0.511	0.136683	-39.1189	1.51583	100000	0.000393121	0.000140333	0.000594988
9	OAR3_OAR9_70551281	78548859	0	C	T	0.112	-0.511	0.136683	-39.1189	1.51583	100000	0.000393121	0.000140333	0.000594988
9	OAR3_OAR9_70563896	78561474	0	T	C	0.112	-0.511	0.136683	-39.1189	1.51583	100000	0.000393121	0.000140333	0.000594988
6	OAR3_OAR6_102073601	112824796	0	C	A	0.194	-0.409991	0.109617	-39.1307	0.733824	100000	0.000391031	0.000142102	0.000600034
27	OAR3_OARX_91831809	105476133	0	A	G	0.097	0.526097	0.131293	-39.1437	0.443177	100000	0.000160797	0.000144084	0.000605665
5	OAR3_OAR5_18737895	19660158	0	G	A	0.276	-0.319525	0.0948954	-39.1619	1.80131	100000	0.00127972	0.000146896	0.00061362
9	OAR3_OAR9_41766546	45276701	0	G	A	0.276	-0.367978	0.08726	-39.1839	1e-05	100000	7.81916e-05	0.00015037	0.000623387
18	OAR3_OAR18_9689749	10324885	0	G	T	0.343	0.341047	0.085656	-39.2302	0.124997	100000	0.000175264	0.000157945	0.000644471
14	OAR3_OAR14_21550006	23554515	1	C	T	0.174	-0.407271	0.115584	-39.2314	1.44275	100000	0.000785021	0.000158149	0.000645036
14	OAR3_OAR14_21556370	23560870	1	C	A	0.174	-0.407271	0.115584	-39.2314	1.44275	100000	0.000785021	0.000158149	0.000645036
14	OAR3_OAR14_21574969	23579464	1	G	A	0.174	-0.407271	0.115584	-39.2314	1.44275	100000	0.000785021	0.000158149	0.000645036
21	OAR3_OAR21_32530916	34394667	1	T	C	0.265	-0.350021	0.0933756	-39.2328	0.371232	100000	0.000380548	0.000158393	0.000645708
9	OAR3_OAR9_62652811	69471515	0	C	T	0.261	-0.298358	0.0806554	-39.2349	1e-05	100000	0.000447019	0.000158749	0.00064669
9	OAR3_OAR9_63334140	70147959	0	A	C	0.403	-0.278542	0.0806439	-39.236	0.539761	100000	0.000977189	0.000158919	0.00064716
9	OAR3_OAR9_63236268	70522295	0	G	A	0.269	0.336843	0.0972418	-39.2595	1.45461	100000	0.000947093	0.000162936	0.000658211
9	OAR3_OAR9_63240280	70526307	0	G	A	0.269	0.336843	0.0972418	-39.2595	1.45461	100000	0.000947093	0.000162936	0.000658211
13	OAR3_OAR13_70302149	73715405	1	G	T	0.386	-0.285328	0.0843153	-39.2916	1.59881	100000	0.00121455	0.000168604	0.000673674
9	OAR3_OAR9_72320229	80512076	0	G	A	0.485	-0.299161	0.082161	-39.3069	20.8731	100000	0.000539328	0.000171365	0.000681157
2	OAR3_OAR2_112467374	123229195	0	A	G	0.425	-0.326656	0.0735898	-39.3279	1e-05	100000	3.58159e-05	0.000175234	0.000691586
9	OAR9_59741437.1	62176677	0	G	A	0.313	-0.30333	0.0831151	-39.3342	0.93172	100000	0.000524974	0.000176423	0.000694778
12	OAR3_OAR12_44391282	49934893	0	A	G	0.284	0.318772	0.0896464	-39.4245	0.697965	100000	0.000708573	0.000194204	0.00074185
5	OAR3_OAR5_16180635	17080717	0	A	C	0.291	0.313643	0.0909574	-39.4586	0.417446	100000	0.000994874	0.000201383	0.000760523
19	OAR3_OAR19_28986271	30286022	0	G	A	0.299	-0.351766	0.0782144	-39.4613	1e-05	100000	2.90541e-05	0.000201948	0.000761986
19	OAR3_OAR19_29147899	30448202	0	T	C	0.299	-0.351766	0.0782144	-39.4613	1e-05	100000	2.90541e-05	0.000201948	0.000761986
19	OAR3_OAR19_29157205	30457508	0	G	A	0.299	-0.351766	0.0782144	-39.4613	1e-05	100000	2.90541e-05	0.000201948	0.000761986
19	OAR3_OAR19_29166467	30466821	0	G	A	0.299	-0.351766	0.0782144	-39.4613	1e-05	100000	2.90541e-05	0.000201948	0.000761986
19	OAR3_OAR19_29191276	30491608	0	A	G	0.299	-0.351766	0.0782144	-39.4613	1e-05	100000	2.90541e-05	0.000201948	0.000761986
9	OAR9_67733364.1	71367973	1	T	C	0.333	0.309583	0.0855848	-39.5006	1.14982	100000	0.000582402	0.000210596	0.000784228
1	OAR1_187547000.1	192994242	0	C	T	0.299	0.31408	0.0778147	-39.5281	0.0226594	100000	0.000145613	0.000216852	0.000800169
1	OAR3_OAR1_174135075	193074693	0	G	A	0.299	0.31408	0.0778147	-39.5281	0.0226594	100000	0.000145613	0.000216852	0.000800169
5	OAR3_OAR5_77629753	83916537	0	A	G	0.067	-0.607422	0.171253	-39.5286	0.563259	100000	0.000729033	0.000216962	0.000800448
1	OAR3_OAR1_68983022	73907010	0	G	A	0.284	-0.374409	0.103353	-39.5354	1.35158	100000	0.000572452	0.000218548	0.000804468
1	OAR3_OAR1_68989744	73913732	0	T	C	0.284	-0.374409	0.103353	-39.5354	1.35158	100000	0.000572452	0.000218548	0.000804468
1	OAR1_73583793.1	73920779	0	T	C	0.284	-0.374409	0.103353	-39.5354	1.35158	100000	0.000572452	0.000218548	0.000804468
1	OAR3_OAR1_69000389	73924377	0	C	T	0.284	-0.374409	0.103353	-39.5354	1.35158	100000	0.000572452	0.000218548	0.000804468
1	OAR1_73591836.1	73928548	0	T	C	0.284	-0.374409	0.103353	-39.5354	1.35158	100000	0.000572452	0.000218548	0.000804468
1	OAR3_OAR1_69009272	73933260	0	C	T	0.284	-0.374409	0.103353	-39.5354	1.35158	100000	0.000572452	0.000218548	0.000804468
1	OAR3_OAR1_69023805	73947793	0	T	C	0.284	-0.374409	0.103353	-39.5354	1.35158	100000	0.000572452	0.000218548	0.000804468
1	OAR3_OAR1_69049960	73974151	0	A	C	0.284	-0.374409	0.103353	-39.5354	1.35158	100000	0.000572452	0.000218548	0.000804468
1	OAR3_OAR1_69074838	73999042	0	T	C	0.284	-0.374409	0.103353	-39.5354	1.35158	100000	0.000572452	0.000218548	0.000804468
1	OAR3_OAR1_69078002	74002028	0	A	G	0.284	-0.374409	0.103353	-39.5354	1.35158	100000	0.000572452	0.000218548	0.000804468
1	OAR3_OAR1_69078522	74002549	0	A	G	0.284	-0.374409	0.103353	-39.5354	1.35158	100000	0.000572452	0.000218548	0.000804468
1	OAR1_73673800.1	74008302	0	T	G	0.284	-0.374409	0.103353	-39.5354	1.35158	100000	0.000572452	0.000218548	0.000804468
1	OAR3_OAR1_69096707	74020830	0	A	G	0.284	-0.374409	0.103353	-39.5354	1.35158	100000	0.000572452	0.000218548	0.000804468
1	OAR3_OAR1_69107291	74031535	0	A	G	0.284	-0.374409	0.103353	-39.5354	1.35158	100000	0.000572452	0.000218548	0.000804468
1	OAR3_OAR1_69115369	74039621	0	C	T	0.284	-0.374409	0.103353	-39.5354	1.35158	100000	0.000572452	0.000218548	0.000804468
26	OAR3_OAR26_2646773	3192741	0	T	C	0.403	-0.291416	0.0815792	-39.5406	1.26377	100000	0.000672746	0.000219753	0.00080752
26	OAR3_OAR26_2647056	3193024	0	T	C	0.403	-0.291416	0.0815792	-39.5406	1.26377	100000	0.000672746	0.000219753	0.00080752
26	OAR3_OAR26_2660899	3206857	0	G	A	0.403	-0.291416	0.0815792	-39.5406	1.26377	100000	0.000672746	0.000219753	0.00080752
9	OAR3_OAR9_63006226	69826925	0	T	C	0.358	-0.270363	0.0795421	-39.562	0.754747	100000	0.00115968	0.00022482	0.000820297
2	OAR3_OAR2_100877315	110284382	0	C	T	0.396	-0.270633	0.0814865	-39.5794	1.51301	100000	0.00147354	0.000229021	0.000830831
27	OAR3_OARX_19344655	21349557	0	T	G	0.425	0.285116	0.0821551	-39.6061	1.68829	100000	0.000928033	0.000235627	0.000847297
27	OAR3_OARX_19351807	21356701	0	A	G	0.425	0.285116	0.0821551	-39.6061	1.68829	100000	0.000928033	0.000235627	0.000847297
27	OAR3_OARX_19353598	21358495	0	A	G	0.425	0.285116	0.0821551	-39.6061	1.68829	100000	0.000928033	0.000235627	0.000847297
27	OAR3_OARX_19354817	21359715	0	C	T	0.425	0.285116	0.0821551	-39.6061	1.68829	100000	0.000928033	0.000235627	0.000847297
27	OAR3_OARX_19362655	21367898	0	T	C	0.425	0.285116	0.0821551	-39.6061	1.68829	100000	0.000928033	0.000235627	0.000847297
27	OAR3_OARX_19368239	21373481	0	T	C	0.425	0.285116	0.0821551	-39.6061	1.68829	100000	0.000928033	0.000235627	0.000847297
27	OAR3_OARX_19373050	21378293	0	T	C	0.425	0.285116	0.0821551	-39.6061	1.68829	100000	0.000928033	0.000235627	0.000847297
27	OAR3_OARX_19379057	21384304	0	G	A	0.425	0.285116	0.0821551	-39.6061	1.68829	100000	0.000928033	0.000235627	0.000847297
21	OAR3_OAR21_31626854	33461440	1	C	T	0.477	-0.304854	0.0778125	-39.6114	0.428346	100000	0.000217224	0.000236964	0.000850614
18	OAR3_OAR18_64156953	65988295	0	C	T	0.5	-0.284256	0.0741741	-39.6279	1.58677	100000	0.000288825	0.000241173	0.000861027
18	OAR3_OAR18_64157722	65989064	0	A	G	0.5	-0.284256	0.0741741	-39.6279	1.58677	100000	0.000288825	0.000241173	0.000861027
4	OAR3_OAR4_74914734	82406308	1	T	C	0.068	0.533631	0.164348	-39.6357	5.70966	100000	0.00184634	0.000243191	0.000866002
4	OAR3_OAR4_74920299	82411903	1	T	C	0.068	0.533631	0.164348	-39.6357	5.70966	100000	0.00184634	0.000243191	0.000866002
27	OAR3_OARX_91629343	105273021	0	A	G	0.194	0.356267	0.0990245	-39.6376	1e-05	100000	0.000619951	0.00024368	0.000867204
14	OAR3_OAR14_50833766	55275171	1	G	T	0.348	-0.282406	0.0747035	-39.6485	0.113378	100000	0.000342805	0.000246536	0.000874226
9	OAR3_OAR9_72521255	80713045	0	T	G	0.478	0.313494	0.0950203	-39.6507	1.29123	100000	0.00157572	0.000247116	0.000875648
6	OAR3_OAR6_101992025	112743675	0	A	G	0.463	0.33316	0.0853941	-39.6659	1e-05	100000	0.00022945	0.000251147	0.000885512
27	OAR3_OARX_19390345	21395625	0	T	C	0.463	0.275834	0.0825421	-39.6662	2.32911	100000	0.00138369	0.00025121	0.000885666
27	OAR3_OARX_19392327	21397606	0	C	T	0.463	0.275834	0.0825421	-39.6662	2.32911	100000	0.00138369	0.00025121	0.000885666
27	OAR3_OARX_19401625	21406987	0	T	C	0.463	0.275834	0.0825421	-39.6662	2.32911	100000	0.00138369	0.00025121	0.000885666
20	OAR3_OAR20_27872921	30764459	0	A	G	0.328	0.306437	0.0909364	-39.6702	2.14188	100000	0.00126925	0.000252305	0.00088834
20	OAR3_OAR20_27935271	30826838	0	C	T	0.328	0.306437	0.0909364	-39.6702	2.14188	100000	0.00126925	0.000252305	0.00088834
20	OAR3_OAR20_28012020	30904424	0	A	G	0.328	0.306437	0.0909364	-39.6702	2.14188	100000	0.00126925	0.000252305	0.00088834
9	OAR3_OAR9_71403111	79408132	0	A	C	0.455	0.311172	0.0904769	-39.6959	1.46513	100000	0.00102324	0.000259308	0.000905361
9	OAR3_OAR9_71403155	79408176	0	T	C	0.455	0.311172	0.0904769	-39.6959	1.46513	100000	0.00102324	0.000259308	0.000905361
13	OAR3_OAR13_76678697	80486471	0	G	T	0.216	0.344526	0.094383	-39.7175	0.508061	100000	0.000523668	0.000265363	0.000919983
5	OAR3_OAR5_17404600	18309732	0	T	C	0.142	-0.38965	0.103927	-39.7263	1e-05	100000	0.00037963	0.000267855	0.000925976
9	OAR9_77388003.1	81144506	0	G	A	0.209	-0.332471	0.10488	-39.7264	2.61444	100000	0.00232514	0.000267895	0.000926072
9	OAR3_OAR9_61974491	68539358	0	T	C	0.254	0.334028	0.0962326	-39.7325	1.33695	100000	0.000926319	0.000269624	0.000930222
1	OAR3_OAR1_18316935	19129210	0	G	A	0.47	0.337011	0.0831229	-39.7439	1e-05	100000	0.000136901	0.000272927	0.000938129
1	OAR3_OAR1_22092288	22997766	0	G	A	0.463	-0.275439	0.0754301	-39.7553	0.341208	100000	0.000521495	0.000276264	0.000946093
7	OAR3_OAR7_71147413	77255048	0	G	A	0.321	0.330809	0.0939262	-39.7569	0.60995	100000	0.000788945	0.000276731	0.000947204
5	OAR3_OAR5_99618042	109138654	0	A	C	0.306	0.329412	0.0869561	-39.765	1e-05	100000	0.000334018	0.000279134	0.000952921
9	OAR3_OAR9_62661556	69480156	0	C	T	0.269	-0.283821	0.0815469	-39.767	1e-05	100000	0.000899336	0.000279727	0.000954331
1	OAR3_OAR1_55594702	60332351	0	G	A	0.157	0.411163	0.117025	-39.7677	1.38665	100000	0.000810555	0.000279939	0.000954835
17	OAR3_OAR17_69535205	79270867	1	A	G	0.136	-0.396852	0.108146	-39.7738	0.88149	100000	0.000492003	0.000281774	0.000959188
7	OAR3_OAR7_70206238	76209714	0	A	C	0.149	0.43543	0.106642	-39.7753	1e-05	100000	0.000124096	0.000282243	0.000960301
9	OAR3_OAR9_64684385	71892252	0	C	T	0.343	0.304622	0.0873975	-39.8055	1e-05	100000	0.000885282	0.000291469	0.000982075
1	OAR3_OAR1_31997767	33856342	0	T	C	0.119	0.401404	0.118632	-39.8067	2.19226	100000	0.00121625	0.000291864	0.000983003
7	OAR3_OAR7_78748655	85367538	0	G	A	0.5	-0.323028	0.0876279	-39.818	0.140663	100000	0.000465987	0.000295409	0.000991319
9	OAR3_OAR9_67461844	74846668	0	T	C	0.366	0.299598	0.074508	-39.8255	1e-05	100000	0.00015335	0.000297779	0.000996865
9	OAR3_OAR9_73012385	81202829	0	C	T	0.187	-0.346608	0.10671	-39.8291	0.801956	100000	0.00183985	0.000298913	0.000999514
9	OAR3_OAR9_64172299	71367788	0	A	G	0.328	0.298636	0.0861357	-39.8333	1.2988	100000	0.000938018	0.00030025	0.00100264
21	OAR3_OAR21_31892674	33724087	0	G	A	0.216	0.345729	0.094243	-39.8394	0.589869	100000	0.000493771	0.000302226	0.00100724
6	OAR3_OAR6_99423279	110119686	0	A	G	0.269	-0.353347	0.0895376	-39.8461	0.282594	100000	0.000197371	0.000304379	0.00101225
2	OAR3_OAR2_170040619	183509187	0	G	A	0.463	0.319532	0.0843053	-39.8571	0.597264	100000	0.000331912	0.000307998	0.00102065
2	OAR3_OAR2_170057200	183525885	0	G	A	0.463	0.319532	0.0843053	-39.8571	0.597264	100000	0.000331912	0.000307998	0.00102065
2	OAR3_OAR2_16578915	17147260	0	G	T	0.328	-0.273755	0.0841803	-39.8741	3.90133	100000	0.00181843	0.000313639	0.0010337
19	OAR3_OAR19_4234512	4548707	0	C	T	0.418	0.295315	0.0874488	-39.8742	2.68636	100000	0.00124132	0.000313665	0.00103376
19	OAR3_OAR19_41219615	43078801	0	G	T	0.104	-0.551213	0.136342	-39.8755	1e-05	100000	0.000142372	0.000314097	0.00103475
1	OAR3_OAR1_68854491	73778131	0	T	C	0.313	-0.33472	0.0973392	-39.8762	1.78395	100000	0.00102497	0.000314329	0.00103529
27	OAR3_OARX_20074473	22075753	0	T	C	0.41	0.286313	0.0870341	-39.88	2.16251	100000	0.0016223	0.000315623	0.00103827
21	OAR3_OAR21_32262139	34126888	2	G	A	0.292	-0.360382	0.0894077	-39.8815	1e-05	100000	0.000148355	0.000316111	0.0010394
6	OAR3_OAR6_102078618	112829746	0	C	T	0.172	-0.395373	0.113124	-39.8827	0.551322	100000	0.000859013	0.000316527	0.00104035
3	OAR3_OAR3_102782494	109087416	0	G	A	0.261	0.333333	0.0933501	-39.8852	1e-05	100000	0.000675746	0.000317388	0.00104233
3	OAR3_OAR3_102810161	109115049	0	A	G	0.261	0.333333	0.0933501	-39.8852	1e-05	100000	0.000675746	0.000317388	0.00104233
3	OAR3_OAR3_102824792	109129773	0	C	T	0.261	0.333333	0.0933501	-39.8852	1e-05	100000	0.000675746	0.000317388	0.00104233
14	OAR3_OAR14_20913094	22917790	1	C	T	0.159	-0.389224	0.121735	-39.8892	2.77961	100000	0.00214339	0.000318712	0.00104538
3	OAR3_OAR3_103158644	109464704	0	A	G	0.187	0.372057	0.104819	-39.9079	0.0352391	100000	0.000723085	0.00032518	0.0010602
19	OAR3_OAR19_37535499	39338545	0	C	A	0.067	0.601851	0.171898	-39.9295	1.0385	100000	0.000842494	0.000332763	0.00107749
19	OAR3_OAR19_37556900	39360070	0	A	C	0.067	0.601851	0.171898	-39.9295	1.0385	100000	0.000842494	0.000332763	0.00107749
19	OAR3_OAR19_37564186	39367370	0	T	C	0.067	0.601851	0.171898	-39.9295	1.0385	100000	0.000842494	0.000332763	0.00107749
27	OAR3_OARX_19929940	21930154	0	G	A	0.366	0.271258	0.080009	-39.9393	1.83319	100000	0.00119116	0.000336266	0.00108544
27	OAR3_OARX_19940204	21940417	0	T	C	0.366	0.271258	0.080009	-39.9393	1.83319	100000	0.00119116	0.000336266	0.00108544
7	OAR3_OAR7_5389846	6392463	1	C	T	0.341	0.29225	0.0871766	-39.9498	0.898815	100000	0.00133911	0.000340053	0.00109402
9	OAR3_OAR9_63821482	70841455	0	A	G	0.246	0.31474	0.0973242	-39.9525	1.46571	100000	0.00192033	0.000341046	0.00109626
26	OAR3_OAR26_2954047	3502449	0	G	A	0.41	-0.295737	0.0797359	-39.9621	0.351639	100000	0.000433007	0.000344548	0.00110416
19	OAR3_OAR19_29126225	30426341	0	C	A	0.44	-0.280199	0.0734206	-39.9685	1e-05	100000	0.000304455	0.000346928	0.00110952
19	OAR3_OAR19_29132005	30432121	0	C	T	0.44	-0.280199	0.0734206	-39.9685	1e-05	100000	0.000304455	0.000346928	0.00110952
19	OAR3_OAR19_29172410	30472784	0	T	C	0.44	-0.280199	0.0734206	-39.9685	1e-05	100000	0.000304455	0.000346928	0.00110952
2	OAR3_OAR2_136720984	148726521	0	G	A	0.119	0.441043	0.137898	-39.9736	2.11043	100000	0.00213688	0.000348835	0.00111381
9	OAR3_OAR9_63119512	69939497	0	T	G	0.261	0.312154	0.0973402	-39.9885	1.33563	100000	0.00208311	0.00035441	0.00112631
16	S12937.1	70321612	1	C	T	0.333	-0.289343	0.0898576	-39.9954	0.927517	100000	0.00200242	0.000357033	0.00113217
27	OAR3_OARX_20057976	22058886	0	C	T	0.276	0.294664	0.0887455	-40.0002	1.5955	100000	0.00147745	0.000358867	0.00113626
1	OAR3_OAR1_69143848	74068157	0	T	G	0.433	-0.311008	0.0894828	-40.0023	0.672592	100000	0.000913118	0.000359669	0.00113805
1	OAR3_OAR1_69177054	74101224	0	T	C	0.433	-0.311008	0.0894828	-40.0023	0.672592	100000	0.000913118	0.000359669	0.00113805
6	OAR3_OAR6_25981561	30165723	0	T	C	0.306	0.300616	0.0787858	-40.0086	1e-05	100000	0.000305198	0.00036213	0.00114353
17	OAR3_OAR17_69529956	79265567	0	G	A	0.134	-0.387891	0.10842	-40.0109	0.865643	100000	0.000661069	0.00036302	0.00114551
17	OAR3_OAR17_69539420	79275096	0	G	T	0.134	-0.387891	0.10842	-40.0109	0.865643	100000	0.000661069	0.00036302	0.00114551
17	OAR3_OAR17_69566983	79302558	0	C	T	0.134	-0.387891	0.10842	-40.0109	0.865643	100000	0.000661069	0.00036302	0.00114551
17	OAR3_OAR17_69820165	79558105	0	G	A	0.134	-0.387891	0.10842	-40.0109	0.865643	100000	0.000661069	0.00036302	0.00114551
2	OAR3_OAR2_110655208	121094049	0	A	G	0.269	-0.364954	0.0965513	-40.0135	1e-05	100000	0.00034333	0.000364021	0.00114774
12	OAR3_OAR12_44408541	49952083	0	A	G	0.127	0.436087	0.121479	-40.0146	0.168631	100000	0.000635942	0.000364442	0.00114868
12	OAR3_OAR12_46430191	51968371	0	A	G	0.067	-0.586207	0.166677	-40.0177	1e-05	100000	0.000801496	0.00036564	0.00115134
1	OAR3_OAR1_22119721	23025291	0	T	C	0.403	-0.310477	0.0839987	-40.0357	0.208317	100000	0.000451335	0.000372783	0.00116716
1	OAR3_OAR1_272875424	298470846	1	C	T	0.242	0.317609	0.100752	-40.0468	0.590855	100000	0.00245035	0.000377199	0.00117691
9	OAR3_OAR9_63260646	70074893	0	C	T	0.485	0.296035	0.0792649	-40.0521	0.137534	100000	0.000398079	0.000379382	0.00118171
21	OAR3_OAR21_32202227	34066888	0	C	T	0.284	-0.351016	0.088576	-40.0527	1e-05	100000	0.000186688	0.000379624	0.00118224
21	OAR3_OAR21_32203458	34068119	0	C	T	0.284	-0.351016	0.088576	-40.0527	1e-05	100000	0.000186688	0.000379624	0.00118224
21	OAR3_OAR21_32209635	34074304	0	A	G	0.284	-0.351016	0.088576	-40.0527	1e-05	100000	0.000186688	0.000379624	0.00118224
21	OAR3_OAR21_32247198	34111939	0	A	G	0.284	-0.351016	0.088576	-40.0527	1e-05	100000	0.000186688	0.000379624	0.00118224
21	OAR3_OAR21_32249508	34114305	0	T	C	0.284	-0.351016	0.088576	-40.0527	1e-05	100000	0.000186688	0.000379624	0.00118224
21	OAR3_OAR21_32251084	34115860	0	T	C	0.284	-0.351016	0.088576	-40.0527	1e-05	100000	0.000186688	0.000379624	0.00118224
21	OAR3_OAR21_32265809	34130558	0	A	G	0.284	-0.351016	0.088576	-40.0527	1e-05	100000	0.000186688	0.000379624	0.00118224
21	OAR3_OAR21_32267887	34132636	0	T	C	0.284	-0.351016	0.088576	-40.0527	1e-05	100000	0.000186688	0.000379624	0.00118224
2	OAR3_OAR2_33979299	35842100	0	A	G	0.343	0.295611	0.085533	-40.0558	0.998133	100000	0.000970696	0.000380885	0.00118502
3	OAR3_OAR3_40176814	42080145	0	C	T	0.403	0.259246	0.0832571	-40.0592	3.66245	100000	0.00274611	0.000382266	0.00118805
17	OAR3_OAR17_70053460	79791979	0	T	C	0.179	-0.354961	0.0961835	-40.0671	0.513152	100000	0.000459846	0.000385497	0.00119514
17	OAR3_OAR17_70056338	79794855	0	G	A	0.179	-0.354961	0.0961835	-40.0671	0.513152	100000	0.000459846	0.000385497	0.00119514
2	OAR3_OAR2_104440409	113900858	0	T	C	0.448	-0.287155	0.0863166	-40.0678	0.79818	100000	0.00144864	0.000385787	0.00119578
2	OAR3_OAR2_104454674	113915015	0	G	A	0.448	-0.287155	0.0863166	-40.0678	0.79818	100000	0.00144864	0.000385787	0.00119578
2	OAR3_OAR2_104455738	113916078	0	C	T	0.448	-0.287155	0.0863166	-40.0678	0.79818	100000	0.00144864	0.000385787	0.00119578
17	OAR3_OAR17_63045810	72604047	2	C	A	0.385	-0.330578	0.082725	-40.0716	0.399687	100000	0.000166864	0.000387382	0.00119927
19	OAR3_OAR19_41237959	43096041	0	T	G	0.082	-0.607143	0.149502	-40.082	1e-05	100000	0.000133794	0.000391695	0.0012087
21	OAR3_OAR21_33641885	35490725	0	A	G	0.142	0.329592	0.107712	-40.0847	0.640913	100000	0.00321522	0.000392854	0.00121123
7	OAR3_OAR7_71132086	77239727	0	G	A	0.5	0.3	0.0848718	-40.0966	1e-05	100000	0.000757765	0.000397878	0.00122217
9	OAR3_OAR9_64190424	71385814	0	T	C	0.306	-0.296931	0.0945645	-40.1113	2.5892	100000	0.00254193	0.00040417	0.00123583
4	OAR3_OAR4_23160209	26220221	0	C	T	0.067	0.552674	0.179464	-40.1155	3.76756	100000	0.00303618	0.000405984	0.00123976
1	OAR3_OAR1_258662596	283667550	0	T	C	0.082	-0.491451	0.154166	-40.1268	2.48682	100000	0.00220518	0.000410916	0.00125042
18	S67277.1	60760562	0	T	C	0.209	0.36225	0.107741	-40.1412	1.45865	100000	0.00129923	0.00041734	0.00126425
3	OAR3_OAR3_102919893	109224045	0	G	T	0.313	0.305844	0.0818259	-40.1616	1e-05	100000	0.000394219	0.000426533	0.00128396
14	OAR3_OAR14_21536898	23541704	0	G	T	0.179	-0.373437	0.115135	-40.162	1.1152	100000	0.00186598	0.000426736	0.0012844
4	OAR3_OAR4_75084477	82575022	1	G	A	0.076	0.438084	0.146841	-40.1641	3.61096	100000	0.00401186	0.00042767	0.00128639
1	OAR3_OAR1_18291409	19103851	0	C	T	0.493	-0.299915	0.0773325	-40.1645	1e-05	100000	0.000247916	0.000427846	0.00128677
13	OAR3_OAR13_3419981	3694801	0	T	C	0.097	-0.629629	0.135978	-39.0708	1e-05	1e-05	1.79931e-05	0.000133357	0.00128998
26	OAR3_OAR26_2777651	3322996	0	T	C	0.231	0.347704	0.0883456	-40.1756	1e-05	100000	0.000204542	0.000432995	0.00129776
13	OAR3_OAR13_76259796	76799325	0	G	A	0.112	0.427331	0.139268	-40.1788	2.6937	100000	0.00313692	0.000434495	0.00130095
5	OAR3_OAR5_99815864	109336893	1	A	G	0.28	0.323716	0.0905519	-40.1945	1e-05	100000	0.000666897	0.000441846	0.00131657
14	OAR3_OAR14_50856622	55298120	0	G	A	0.418	0.258376	0.0770508	-40.1947	0.11219	100000	0.00133529	0.000441922	0.00131673
7	OAR3_OAR7_72314321	78710542	0	G	A	0.097	0.52958	0.145815	-40.2214	0.527521	100000	0.000555727	0.000454743	0.00134382
2	OAR3_OAR2_169627021	183095789	0	A	G	0.44	0.26835	0.0805095	-40.2498	0.902994	100000	0.0014206	0.000468825	0.00137336
1	OAR3_OAR1_162035373	179576301	0	T	C	0.381	0.276212	0.0896062	-40.2528	2.14345	100000	0.00301027	0.00047034	0.00137653
4	OAR3_OAR4_74432477	81922679	0	G	A	0.097	0.453972	0.14724	-40.2611	1.84321	100000	0.0030041	0.000474542	0.0013853
3	OAR3_OAR3_110787924	118103096	0	A	G	0.231	0.339933	0.0944674	-40.2654	0.248229	100000	0.000618662	0.00047671	0.00138981
20	OAR3_OAR20_26658503	29356599	0	G	A	0.179	-0.324053	0.104884	-40.2669	2.53228	100000	0.00294825	0.000477481	0.00139142
26	OAR3_OAR26_2773429	3318627	0	C	T	0.44	0.283257	0.0732398	-40.2684	1e-05	100000	0.000256931	0.000478264	0.00139305
12	S08295.1	78847530	0	A	G	0.246	-0.31058	0.0874002	-40.2816	0.590558	100000	0.000713886	0.000485071	0.00140719
2	OAR3_OAR2_110555306	120993564	0	A	G	0.291	-0.349398	0.0983655	-40.2843	1e-05	100000	0.00071731	0.00048649	0.00141013
2	OAR3_OAR2_110590464	121028720	0	C	T	0.291	-0.349398	0.0983655	-40.2843	1e-05	100000	0.00071731	0.00048649	0.00141013
2	OAR3_OAR2_110612336	121050640	0	C	T	0.291	-0.349398	0.0983655	-40.2843	1e-05	100000	0.00071731	0.00048649	0.00141013
26	OAR3_OAR26_3252222	3799709	0	T	C	0.425	-0.276414	0.077709	-40.2888	0.429642	100000	0.000705994	0.000488855	0.00141502
11	OAR3_OAR11_17370776	45910869	0	G	A	0.134	-0.405405	0.120579	-40.302	0.0396511	100000	0.00129949	0.000495804	0.00142938
3	OAR3_OAR3_113906857	121369367	0	T	C	0.142	0.37519	0.104743	-40.3158	1e-05	100000	0.000651949	0.000503215	0.00144464
15	OAR3_OAR15_52806426	57728699	0	T	C	0.127	0.377839	0.119798	-40.3164	2.50277	100000	0.00243877	0.000503504	0.00144524
19	OAR3_OAR19_40006902	41804767	1	T	C	0.492	-0.265657	0.0835605	-40.3188	0.705082	100000	0.00226237	0.000504804	0.00144791
8	OAR3_OAR8_89919386	98001687	0	C	T	0.09	-0.456641	0.140403	-40.3217	1.18744	100000	0.00181648	0.000506377	0.00145114
2	OAR3_OAR2_104378835	113839375	0	C	A	0.403	-0.282226	0.0859135	-40.3287	0.704931	100000	0.00164546	0.000510236	0.00145905
18	OAR18_9299806.1	10077220	0	A	G	0.41	0.284723	0.0871492	-40.3313	1.21776	100000	0.00173745	0.000511627	0.0014619
5	OAR3_OAR5_17294076	18198947	0	G	A	0.313	-0.293687	0.0886142	-40.3327	0.876243	100000	0.00150533	0.000512385	0.00146345
24	OAR3_OAR24_8548225	8819042	0	C	T	0.5	0.277958	0.0867147	-40.3418	1.67217	100000	0.00209195	0.000517428	0.00147376
16	OAR3_OAR16_56307554	61630232	0	T	C	0.291	-0.334279	0.0898746	-40.3463	1e-05	100000	0.000418534	0.000519914	0.00147884
16	OAR3_OAR16_56314194	61636925	0	T	C	0.291	-0.334279	0.0898746	-40.3463	1e-05	100000	0.000418534	0.000519914	0.00147884
1	OAR1_174806531.1	179586717	0	C	T	0.306	0.281001	0.0932499	-40.3493	0.664359	100000	0.00367969	0.0005216	0.00148227
16	OAR3_OAR16_64188063	70322514	0	A	G	0.336	-0.279513	0.0896557	-40.3494	0.701917	100000	0.00271535	0.000521693	0.00148247
14	OAR14_21279286.1	22663054	0	A	C	0.231	-0.375375	0.101875	-40.3564	0.0643163	100000	0.000468571	0.0005256	0.00149042
14	OAR3_OAR14_20678055	22758663	0	G	A	0.231	-0.375375	0.101875	-40.3564	0.0643163	100000	0.000468571	0.0005256	0.00149042
14	OAR3_OAR14_55892426	60348196	0	A	G	0.306	-0.330683	0.101751	-40.368	1.33081	100000	0.00182996	0.000532175	0.00150378
19	OAR3_OAR19_29147769	30448072	0	C	T	0.313	-0.325636	0.0806424	-40.3734	1e-05	100000	0.000144739	0.000535252	0.00151002
1	OAR3_OAR1_258005894	282994596	0	T	C	0.41	-0.26702	0.0852532	-40.3754	1.62219	100000	0.00260196	0.000536398	0.00151234
7	OAR3_OAR7_69637536	75574451	0	A	C	0.493	-0.267481	0.0789098	-40.3821	0.723464	100000	0.00119351	0.000540294	0.00152022
11	OAR3_OAR11_38614280	24269179	1	C	T	0.417	-0.28926	0.0810916	-40.3856	0.346658	100000	0.000683801	0.000542349	0.00152437
7	OAR3_OAR7_77715418	84339568	0	G	T	0.41	0.333966	0.087996	-40.391	0.592694	100000	0.000326415	0.000545502	0.00153074
7	OAR3_OAR7_77717605	84341875	0	A	G	0.41	0.333966	0.087996	-40.391	0.592694	100000	0.000326415	0.000545502	0.00153074
14	OAR3_OAR14_49024659	52819019	0	G	T	0.216	0.370314	0.0969845	-40.3922	0.227468	100000	0.000302517	0.000546162	0.00153207
14	S42916.1	52822184	0	T	G	0.216	0.370314	0.0969845	-40.3922	0.227468	100000	0.000302517	0.000546162	0.00153207
14	OAR3_OAR14_49017332	52826599	0	A	G	0.216	0.370314	0.0969845	-40.3922	0.227468	100000	0.000302517	0.000546162	0.00153207
14	OAR3_OAR14_49011139	52832798	0	T	C	0.216	0.370314	0.0969845	-40.3922	0.227468	100000	0.000302517	0.000546162	0.00153207
9	OAR3_OAR9_57934180	63224872	0	T	C	0.343	-0.277463	0.0810504	-40.3944	0.384657	100000	0.00107524	0.000547476	0.00153472
1	OAR3_OAR1_21368836	22277029	3	T	G	0.172	-0.447439	0.123322	-40.3991	0.426105	100000	0.000562243	0.000550273	0.00154035
27	OAR3_OARX_5365519	5764203	1	G	T	0.273	0.306776	0.0903356	-40.4299	1.47657	100000	0.00117062	0.000568742	0.00157738
19	OAR3_OAR19_29129787	30429903	2	A	G	0.431	-0.276284	0.0751646	-40.4331	1e-05	100000	0.000482359	0.000570698	0.00158129
9	OAR3_OAR9_63276169	70090180	3	C	T	0.25	0.3081	0.098975	-40.4335	1.09945	100000	0.00275338	0.000570972	0.00158184
26	OAR26_2497393.1	2658423	0	G	T	0.455	0.254152	0.0747842	-40.4409	0.821145	100000	0.00116155	0.000575482	0.00159083
16	OAR3_OAR16_64718806	70775726	2	C	T	0.492	-0.291526	0.0933691	-40.4417	1.00182	100000	0.00267828	0.000576021	0.0015919
14	OAR3_OAR14_21192701	23196733	1	C	A	0.144	-0.388029	0.123723	-40.4502	1.67231	100000	0.00256996	0.000581267	0.00160234
6	OAR3_OAR6_101994605	112746216	0	T	C	0.388	-0.308784	0.0786848	-40.4612	1e-05	100000	0.000212526	0.000588168	0.00161604
20	OAR3_OAR20_27568050	30276880	0	A	C	0.433	0.290428	0.086241	-40.465	0.398744	100000	0.00127776	0.000590584	0.00162083
14	OAR3_OAR14_52073141	56495872	0	T	C	0.142	-0.398581	0.113267	-40.467	1.09395	100000	0.000796605	0.000591893	0.00162342
14	OAR3_OAR14_52074485	56497216	0	C	A	0.142	-0.398581	0.113267	-40.467	1.09395	100000	0.000796605	0.000591893	0.00162342
14	OAR3_OAR14_52076442	56499173	0	C	T	0.142	-0.398581	0.113267	-40.467	1.09395	100000	0.000796605	0.000591893	0.00162342
14	OAR3_OAR14_52076806	56499537	0	G	A	0.142	-0.398581	0.113267	-40.467	1.09395	100000	0.000796605	0.000591893	0.00162342
20	OAR3_OAR20_27159843	29879653	0	T	C	0.231	-0.36269	0.108578	-40.4845	0.409874	100000	0.00138948	0.000603111	0.00164557
20	S29627.1	29880024	0	T	C	0.231	-0.36269	0.108578	-40.4845	0.409874	100000	0.00138948	0.000603111	0.00164557
20	OAR3_OAR20_27160477	29880287	0	C	A	0.231	-0.36269	0.108578	-40.4845	0.409874	100000	0.00138948	0.000603111	0.00164557
2	OAR3_OAR2_104429144	113889613	0	G	A	0.5	-0.268991	0.0853628	-40.4879	1.45011	100000	0.0024592	0.000605272	0.00164983
2	S56378.1	113900654	0	T	G	0.5	-0.268991	0.0853628	-40.4879	1.45011	100000	0.0024592	0.000605272	0.00164983
5	OAR3_OAR5_21459525	22596589	0	T	C	0.201	-0.315845	0.0940699	-40.4922	1.25925	100000	0.00131799	0.000608096	0.00165539
9	OAR3_OAR9_41776676	45286806	0	C	T	0.351	-0.307177	0.0927561	-40.4993	0.576344	100000	0.00151709	0.000612797	0.00166463
9	OAR3_OAR9_61898609	68463075	0	C	T	0.269	0.304625	0.0931451	-40.5016	1.00074	100000	0.00171981	0.000614282	0.00166754
9	OAR3_OAR9_61908312	68472784	0	C	T	0.269	0.304625	0.0931451	-40.5016	1.00074	100000	0.00171981	0.000614282	0.00166754
9	OAR3_OAR9_61922140	68486884	0	C	T	0.269	0.304625	0.0931451	-40.5016	1.00074	100000	0.00171981	0.000614282	0.00166754
9	OAR9_98876320.1	102637879	0	C	T	0.425	-0.260256	0.0806106	-40.5066	0.207585	100000	0.00195163	0.000617601	0.00167405
14	OAR3_OAR14_48990976	52852913	0	T	C	0.194	0.38713	0.110474	-40.5147	0.658775	100000	0.000834413	0.000623018	0.00168466
21	OAR3_OAR21_27568794	29341426	0	A	C	0.306	0.329412	0.0869561	-40.5172	1e-05	100000	0.000334018	0.00062467	0.00168789
16	OAR3_OAR16_56250571	61573551	1	T	C	0.492	-0.271546	0.0789289	-40.5198	1e-05	100000	0.00101957	0.000626453	0.00169137
1	OAR3_OAR1_43838272	46416199	0	G	A	0.06	0.572396	0.177031	-40.5209	0.95219	100000	0.0019239	0.000627141	0.00169272
1	OAR3_OAR1_43847462	46425368	0	G	A	0.06	0.572396	0.177031	-40.5209	0.95219	100000	0.0019239	0.000627141	0.00169272
26	OAR3_OAR26_3117643	3664851	0	A	C	0.448	-0.249958	0.0723247	-40.5278	0.319359	100000	0.000970864	0.0006318	0.00170181
2	OAR3_OAR2_222340440	238316914	0	T	C	0.284	-0.335731	0.0992585	-40.5293	0.953335	100000	0.00122084	0.000632854	0.00170386
1	OAR3_OAR1_67703241	72353662	0	G	A	0.134	-0.406519	0.129919	-40.5296	1.30139	100000	0.00262558	0.000633047	0.00170424
14	S71550.1	22857198	1	T	C	0.152	-0.367783	0.124704	-40.5311	2.77456	100000	0.004423	0.000634045	0.00170618
14	OAR3_OAR14_20854284	22859518	1	A	G	0.152	-0.367783	0.124704	-40.5311	2.77456	100000	0.004423	0.000634045	0.00170618
14	OAR3_OAR14_20864954	22869686	1	G	A	0.152	-0.367783	0.124704	-40.5311	2.77456	100000	0.004423	0.000634045	0.00170618
14	OAR3_OAR14_20866741	22871472	1	G	A	0.152	-0.367783	0.124704	-40.5311	2.77456	100000	0.004423	0.000634045	0.00170618
14	OAR3_OAR14_20896707	22901391	1	G	A	0.152	-0.367783	0.124704	-40.5311	2.77456	100000	0.004423	0.000634045	0.00170618
9	OAR3_OAR9_71247423	79252577	0	C	T	0.134	-0.396835	0.12548	-40.5343	2.49354	100000	0.00237754	0.000636223	0.00171043
9	OAR3_OAR9_71276448	79281837	0	A	G	0.134	-0.396835	0.12548	-40.5343	2.49354	100000	0.00237754	0.000636223	0.00171043
9	OAR3_OAR9_71286310	79291827	0	G	T	0.134	-0.396835	0.12548	-40.5343	2.49354	100000	0.00237754	0.000636223	0.00171043
9	OAR3_OAR9_71306823	79312413	0	T	C	0.134	-0.396835	0.12548	-40.5343	2.49354	100000	0.00237754	0.000636223	0.00171043
14	OAR3_OAR14_51784825	56207186	0	C	T	0.269	-0.27544	0.0884106	-40.5422	2.41018	100000	0.00273269	0.000641665	0.00172101
9	OAR3_OAR9_67437566	74822585	0	C	T	0.425	0.34068	0.0783571	-40.0688	1e-05	1e-05	4.94643e-05	0.000386203	0.00173515
19	OAR3_OAR19_29169107	30469481	0	G	A	0.455	-0.265737	0.0760967	-40.5544	1e-05	100000	0.000867028	0.000650188	0.00173755
1	OAR3_OAR1_184344343	204145898	1	C	T	0.121	0.382306	0.118867	-40.5658	0.736594	100000	0.00202517	0.000658215	0.00175307
27	OAR3_OARX_19951774	21952290	0	T	C	0.478	0.264389	0.0828273	-40.5699	1.35093	100000	0.00217738	0.000661046	0.00175854
27	OAR3_OARX_19404073	21409433	0	A	G	0.47	0.252091	0.0825948	-40.5836	1.98501	100000	0.00328913	0.000670868	0.00177746
12	OAR3_OAR12_44417984	49961527	1	A	G	0.121	0.426682	0.124797	-40.5871	0.136909	100000	0.00108983	0.000673443	0.00178241
3	OAR3_OAR3_103167671	109473830	0	G	T	0.179	0.334184	0.0963873	-40.5876	1e-05	100000	0.000937873	0.000673785	0.00178307
3	OAR3_OAR3_103168111	109474270	0	A	G	0.179	0.334184	0.0963873	-40.5876	1e-05	100000	0.000937873	0.000673785	0.00178307
1	OAR1_294925418.1	297923787	0	T	C	0.336	0.304905	0.0905072	-40.5928	1e-05	100000	0.00127294	0.000677543	0.00179029
13	OAR3_OAR13_70304025	73717214	0	A	G	0.343	-0.261147	0.0879826	-40.5962	1.56349	100000	0.00419058	0.000680049	0.0017951
12	OAR3_OAR12_20373767	24321590	0	G	A	0.216	-0.322248	0.114021	-40.5979	0.905094	100000	0.00625139	0.000681273	0.00179744
1	OAR3_OAR1_22115592	23021139	0	T	C	0.291	-0.314417	0.0880273	-40.6004	0.301587	100000	0.000673543	0.000683137	0.00180101
6	OAR3_OAR6_102000869	112752408	0	G	A	0.44	0.311922	0.0858686	-40.6109	1e-05	100000	0.000554479	0.000690912	0.00181589
7	OAR3_OAR7_61949302	67179739	0	G	A	0.075	0.588458	0.160388	-40.6142	0.320294	100000	0.000492997	0.000693365	0.00182057
7	OAR3_OAR7_61962120	67192540	0	A	G	0.075	0.588458	0.160388	-40.6142	0.320294	100000	0.000492997	0.000693365	0.00182057
17	OAR3_OAR17_32843904	36878476	0	A	G	0.254	0.288187	0.0949376	-40.6235	2.17904	100000	0.00345162	0.000700325	0.00183385
17	OAR3_OAR17_64022199	73572167	0	T	C	0.119	-0.454809	0.139169	-40.6257	1.31018	100000	0.00173242	0.00070195	0.00183694
12	OAR3_OAR12_73454369	78843374	0	T	C	0.254	-0.296609	0.0886191	-40.6292	0.745814	100000	0.00136147	0.000704651	0.00184208
9	OAR3_OAR9_66000606	73386144	1	C	T	0.485	0.278246	0.0773143	-40.6303	1e-05	100000	0.000617719	0.000705473	0.00184365
13	OAR3_OAR13_70299483	73712737	0	T	C	0.328	-0.26446	0.0895126	-40.6336	1.13585	100000	0.00435803	0.000707976	0.0018484
18	OAR3_OAR18_45407078	45409075	0	C	T	0.09	0.459724	0.155592	-40.64	2.46006	100000	0.00435526	0.000712899	0.00185775
18	OAR3_OAR18_45411061	45413061	0	C	T	0.09	0.459724	0.155592	-40.64	2.46006	100000	0.00435526	0.000712899	0.00185775
14	OAR3_OAR14_53561079	57968050	0	G	A	0.269	-0.27094	0.087721	-40.6546	2.19887	100000	0.00295663	0.000724187	0.00187913
21	OAR3_OAR21_29047808	30885482	0	A	G	0.134	0.403107	0.121145	-40.6558	1.07763	100000	0.00144548	0.000725072	0.0018808
7	OAR3_OAR7_70194849	76198325	0	A	G	0.231	0.364954	0.0965513	-40.6569	1e-05	100000	0.000343328	0.000725956	0.00188247
21	OAR3_OAR21_31571568	33406052	0	A	G	0.381	0.272001	0.081077	-40.6587	1.05793	100000	0.00132903	0.000727338	0.00188509
9	OAR3_OAR9_65146547	72337885	0	A	G	0.478	-0.280619	0.0925394	-40.6595	2.77975	100000	0.0034829	0.000727994	0.00188632
18	OAR3_OAR18_64161519	65992827	0	T	C	0.455	-0.276745	0.0785327	-40.6768	1.07619	100000	0.000784137	0.000741684	0.00191212
18	OAR3_OAR18_64162095	65993402	0	C	T	0.455	-0.276745	0.0785327	-40.6768	1.07619	100000	0.000784137	0.000741684	0.00191212
17	OAR3_OAR17_32794724	36829093	0	A	G	0.433	-0.327895	0.0914983	-40.6904	0.172106	100000	0.000648647	0.000752635	0.00193269
17	OAR3_OAR17_32796350	36830718	0	A	G	0.433	-0.327895	0.0914983	-40.6904	0.172106	100000	0.000648647	0.000752635	0.00193269
17	OAR3_OAR17_32818236	36852838	1	C	T	0.447	-0.275059	0.084337	-40.7082	1.48143	100000	0.00176737	0.000767206	0.00195994
1	OAR3_OAR1_66857691	71462024	0	T	G	0.306	0.362508	0.114023	-40.7095	0.927536	100000	0.00226217	0.00076824	0.00196187
21	OAR3_OAR21_32191807	34056858	0	C	T	0.336	-0.356626	0.0918796	-40.712	1e-05	100000	0.000245283	0.000770299	0.00196571
3	OAR3_OAR3_66333342	70541645	0	A	G	0.09	-0.484673	0.15863	-40.7129	2.24077	100000	0.00325833	0.000771113	0.00196723
27	OAR3_OARX_128191100	145087905	0	A	G	0.381	0.335311	0.0825053	-40.7154	1e-05	100000	0.000132421	0.0007732	0.00197112
27	OAR3_OARX_128194257	145091079	0	T	C	0.381	0.335311	0.0825053	-40.7154	1e-05	100000	0.000132421	0.0007732	0.00197112
1	OAR3_OAR1_272887067	298482479	1	T	C	0.212	0.316438	0.100529	-40.7221	1e-05	100000	0.00248419	0.000778719	0.0019814
20	OAR3_OAR20_39683229	44079880	0	G	T	0.209	-0.341645	0.10059	-40.7244	1.08627	100000	0.001169	0.00078065	0.00198499
9	OAR3_OAR9_61966739	68531632	0	G	A	0.224	0.319142	0.101794	-40.7256	1.19061	100000	0.00257832	0.000781724	0.00198699
9	OAR3_OAR9_61971671	68536536	0	C	T	0.224	0.319142	0.101794	-40.7256	1.19061	100000	0.00257832	0.000781724	0.00198699
9	OAR9_65220515.1	68545833	0	G	A	0.224	0.319142	0.101794	-40.7256	1.19061	100000	0.00257832	0.000781724	0.00198699
13	OAR3_OAR13_78872094	82767708	0	T	C	0.261	0.351825	0.103141	-40.7423	0.256468	100000	0.00111689	0.00079591	0.00201331
13	OAR3_OAR13_78874057	82769681	0	T	C	0.261	0.351825	0.103141	-40.7423	0.256468	100000	0.00111689	0.00079591	0.00201331
13	OAR3_OAR13_78874141	82769765	0	G	A	0.261	0.351825	0.103141	-40.7423	0.256468	100000	0.00111689	0.00079591	0.00201331
13	OAR3_OAR13_78874303	82769927	0	T	C	0.261	0.351825	0.103141	-40.7423	0.256468	100000	0.00111689	0.00079591	0.00201331
1	OAR3_OAR1_41993707	44568524	0	C	T	0.172	0.372587	0.11435	-40.7453	0.242958	100000	0.00178419	0.000798481	0.00201806
16	OAR3_OAR16_56021592	61344622	0	C	T	0.104	-0.401047	0.131421	-40.7483	0.931963	100000	0.00329407	0.000801036	0.00202279
9	OAR9_67273580.1	70781677	0	T	G	0.448	-0.232532	0.0793829	-40.7489	0.952256	100000	0.00468181	0.000801592	0.00202382
13	OAR3_OAR13_16034056	17115297	0	C	T	0.381	-0.319203	0.105586	-40.7508	3.45841	100000	0.00357768	0.000803249	0.00202688
20	OAR3_OAR20_27831015	30722394	0	G	A	0.425	-0.271574	0.0910676	-40.755	2.11139	100000	0.00402644	0.00080686	0.00203355
3	OAR3_OAR3_40133039	42036982	0	G	T	0.455	0.246755	0.0850211	-40.7563	3.06598	100000	0.00505297	0.000807964	0.00203559
9	OAR3_OAR9_61632330	68196072	0	G	A	0.194	0.322904	0.102823	-40.7625	0.834267	100000	0.00253889	0.000813434	0.00204567
19	OAR3_OAR19_30833219	32244265	0	A	G	0.127	-0.443529	0.131458	-40.7698	1e-05	100000	0.00125319	0.000819851	0.00205749
2	OAR3_OAR2_104495344	113955117	0	C	T	0.201	-0.301071	0.0993231	-40.7702	1.52376	100000	0.00349499	0.000820203	0.00205813
2	OAR3_OAR2_904343	984787	0	A	G	0.41	-0.290874	0.0791305	-40.7792	0.863317	100000	0.000482102	0.000828192	0.00207282
22	OAR3_OAR22_23516038	26979804	1	C	T	0.242	-0.307486	0.0910268	-40.7805	0.710634	100000	0.00123762	0.000829388	0.00207501
27	OAR3_OARX_20012257	22012452	0	A	G	0.396	-0.269766	0.0904476	-40.7807	2.28925	100000	0.00402134	0.00082952	0.00207525
24	OAR3_OAR24_12153592	12412953	0	A	G	0.388	0.262221	0.0865147	-40.7812	1.4723	100000	0.00349787	0.000829976	0.00207609
24	OAR3_OAR24_12156650	12415964	0	T	C	0.388	0.262221	0.0865147	-40.7812	1.4723	100000	0.00349787	0.000829976	0.00207609
2	OAR3_OAR2_110049183	120436902	0	A	G	0.261	-0.341656	0.0977012	-40.7865	1e-05	100000	0.0008539	0.000834773	0.00208488
2	OAR3_OAR2_110266063	120645596	0	C	A	0.261	-0.341656	0.0977012	-40.7865	1e-05	100000	0.0008539	0.000834773	0.00208488
2	OAR3_OAR2_110280223	120659339	0	T	C	0.261	-0.341656	0.0977012	-40.7865	1e-05	100000	0.0008539	0.000834773	0.00208488
2	OAR3_OAR2_110327218	120706835	0	T	C	0.261	-0.341656	0.0977012	-40.7865	1e-05	100000	0.0008539	0.000834773	0.00208488
2	OAR3_OAR2_113469424	124234859	0	A	G	0.261	-0.341656	0.0977012	-40.7865	1e-05	100000	0.0008539	0.000834773	0.00208488
2	OAR3_OAR2_113538353	124302511	0	C	A	0.261	-0.341656	0.0977012	-40.7865	1e-05	100000	0.0008539	0.000834773	0.00208488
2	OAR3_OAR2_113546108	124310262	0	A	C	0.261	-0.341656	0.0977012	-40.7865	1e-05	100000	0.0008539	0.000834773	0.00208488
2	OAR3_OAR2_113547518	124311673	0	G	A	0.261	-0.341656	0.0977012	-40.7865	1e-05	100000	0.0008539	0.000834773	0.00208488
2	OAR3_OAR2_113548833	124312989	0	G	A	0.261	-0.341656	0.0977012	-40.7865	1e-05	100000	0.0008539	0.000834773	0.00208488
2	OAR3_OAR2_113587707	124350696	0	G	A	0.261	-0.341656	0.0977012	-40.7865	1e-05	100000	0.0008539	0.000834773	0.00208488
2	OAR3_OAR2_113588070	124351059	0	A	G	0.261	-0.341656	0.0977012	-40.7865	1e-05	100000	0.0008539	0.000834773	0.00208488
2	OAR3_OAR2_113645551	124412344	0	C	T	0.261	-0.341656	0.0977012	-40.7865	1e-05	100000	0.0008539	0.000834773	0.00208488
2	OAR3_OAR2_38382791	40627535	0	T	C	0.425	-0.28763	0.0786974	-40.789	1e-05	100000	0.000515968	0.000836997	0.00208896
21	OAR3_OAR21_24834341	25928281	0	T	C	0.433	-0.240471	0.0863773	-40.7966	0.674559	100000	0.00702514	0.000843899	0.00210158
2	OAR3_OAR2_222501875	238476714	0	G	A	0.164	-0.348247	0.109873	-40.7969	1.31128	100000	0.00232858	0.000844116	0.00210198
23	OAR3_OAR23_61782706	67670390	1	G	A	0.492	0.238676	0.0783755	-40.797	1.53403	100000	0.00335535	0.00084421	0.00210215
9	OAR3_OAR9_64981590	72177402	0	C	T	0.336	0.256592	0.0833889	-40.8043	0.828096	100000	0.00305867	0.000850891	0.00211436
2	OAR3_OAR2_104342646	113805783	0	G	A	0.455	-0.257408	0.0839603	-40.8071	1.44699	100000	0.00316056	0.000853494	0.0021191
9	OAR3_OAR9_73100679	81290337	0	A	G	0.261	0.294077	0.0957158	-40.8083	0.163838	100000	0.00310056	0.000854531	0.00212099
21	OAR3_OAR21_31247873	33085780	0	C	T	0.209	-0.323293	0.0997293	-40.8088	1e-05	100000	0.00187586	0.000855002	0.00212185
9	OAR3_OAR9_63763793	70781632	0	T	C	0.485	-0.236236	0.081959	-40.809	1.15733	100000	0.00534422	0.000855223	0.00212225
6	S12565.1	30173883	1	C	T	0.258	0.299113	0.0879438	-40.8092	0.134966	100000	0.00115184	0.000855361	0.00212251
3	OAR3_OAR3_110973371	118288426	0	A	G	0.224	0.322285	0.0959734	-40.8112	0.314461	100000	0.00131595	0.000857253	0.00212595
3	OAR3_OAR3_110979752	118294939	0	C	A	0.224	0.322285	0.0959734	-40.8112	0.314461	100000	0.00131595	0.000857253	0.00212595
1	OAR3_OAR1_183257353	202977271	0	C	A	0.179	0.391938	0.111538	-40.8116	1e-05	100000	0.000809322	0.00085759	0.00212657
1	OAR3_OAR1_183273794	202994107	0	A	G	0.179	0.391938	0.111538	-40.8116	1e-05	100000	0.000809322	0.00085759	0.00212657
14	OAR14_52345906.1	53778191	0	C	T	0.134	0.383082	0.127473	-40.8126	2.28885	100000	0.00376786	0.000858553	0.00212832
5	OAR3_OAR5_77607781	83894400	0	T	C	0.09	-0.431714	0.138099	-40.8238	0.158677	100000	0.00264822	0.000868949	0.00214723
5	OAR3_OAR5_77610983	83897600	0	C	T	0.09	-0.431714	0.138099	-40.8238	0.158677	100000	0.00264822	0.000868949	0.00214723
17	OAR3_OAR17_32749974	36784797	0	C	A	0.336	0.281515	0.0927854	-40.825	1.784	100000	0.0034666	0.000870065	0.00214926
14	OAR3_OAR14_50852370	55293869	0	G	T	0.306	-0.318992	0.0884641	-40.8317	0.263811	100000	0.000604024	0.000876417	0.00216078
26	OAR3_OAR26_41033610	46123867	0	C	T	0.284	0.311636	0.0948223	-40.8327	0.975636	100000	0.00163786	0.000877394	0.00216255
7	OAR7_100171995.1	99784617	0	A	G	0.119	-0.436553	0.137292	-40.8353	0.875762	100000	0.00225888	0.0008798	0.00216691
14	OAR3_OAR14_21481754	23486416	1	C	T	0.333	-0.257584	0.0894918	-40.837	1.92052	100000	0.0054058	0.00088149	0.00216997
14	OAR3_OAR14_21490730	23495384	1	A	G	0.333	-0.257584	0.0894918	-40.837	1.92052	100000	0.0054058	0.00088149	0.00216997
20	OAR3_OAR20_40126064	44522381	0	G	A	0.306	-0.290911	0.0965556	-40.8374	1.63481	100000	0.00368533	0.000881775	0.00217049
2	OAR3_OAR2_222160916	238100829	0	C	T	0.179	-0.336901	0.108838	-40.8414	1.22648	100000	0.00289834	0.000885668	0.00217754
3	OAR3_OAR3_102900731	109204954	1	G	A	0.303	0.302444	0.0851501	-40.8472	1e-05	100000	0.000717625	0.000891193	0.00218752
3	OAR3_OAR3_102966131	109270497	1	T	G	0.303	0.302444	0.0851501	-40.8472	1e-05	100000	0.000717625	0.000891193	0.00218752
3	OAR3_OAR3_102979590	109283962	1	A	G	0.303	0.302444	0.0851501	-40.8472	1e-05	100000	0.000717625	0.000891193	0.00218752
3	OAR3_OAR3_102992626	109297138	1	C	T	0.303	0.302444	0.0851501	-40.8472	1e-05	100000	0.000717625	0.000891193	0.00218752
3	OAR3_OAR3_102996263	109300774	1	T	C	0.303	0.302444	0.0851501	-40.8472	1e-05	100000	0.000717625	0.000891193	0.00218752
3	OAR3_OAR3_103014546	109319039	1	G	A	0.303	0.302444	0.0851501	-40.8472	1e-05	100000	0.000717625	0.000891193	0.00218752
3	OAR3_OAR3_103030797	109336023	1	G	A	0.303	0.302444	0.0851501	-40.8472	1e-05	100000	0.000717625	0.000891193	0.00218752
2	OAR3_OAR2_111699937	122128889	0	A	G	0.5	-0.275	0.0726458	-40.8494	1e-05	100000	0.000337072	0.000893352	0.00219142
2	OAR3_OAR2_112080234	122838682	0	G	A	0.5	-0.275	0.0726458	-40.8494	1e-05	100000	0.000337072	0.000893352	0.00219142
2	OAR3_OAR2_112160601	122920087	0	T	C	0.5	-0.275	0.0726458	-40.8494	1e-05	100000	0.000337072	0.000893352	0.00219142
2	OAR2_120230509.1	122951515	0	A	C	0.5	-0.275	0.0726458	-40.8494	1e-05	100000	0.000337072	0.000893352	0.00219142
2	OAR3_OAR2_112294129	123055151	0	G	A	0.5	-0.275	0.0726458	-40.8494	1e-05	100000	0.000337072	0.000893352	0.00219142
2	OAR3_OAR2_112371858	123133405	0	G	A	0.5	-0.275	0.0726458	-40.8494	1e-05	100000	0.000337072	0.000893352	0.00219142
2	OAR3_OAR2_112388825	123150370	0	G	A	0.5	-0.275	0.0726458	-40.8494	1e-05	100000	0.000337072	0.000893352	0.00219142
14	OAR3_OAR14_49597174	53803675	1	G	A	0.235	0.309267	0.0935796	-40.8613	1.3718	100000	0.00154896	0.000904839	0.00221214
1	OAR3_OAR1_252597926	277229865	0	T	C	0.358	0.261653	0.0823148	-40.8669	0.476122	100000	0.00226596	0.000910379	0.0022221
14	OAR3_OAR14_54033810	58442195	0	A	C	0.351	0.281691	0.0894248	-40.8671	2.15678	100000	0.0024674	0.000910512	0.00222234
14	OAR3_OAR14_54056038	58464336	0	C	A	0.351	0.281691	0.0894248	-40.8671	2.15678	100000	0.0024674	0.000910512	0.00222234
7	OAR3_OAR7_72294104	78689454	0	T	C	0.246	0.386943	0.106957	-40.8709	1e-05	100000	0.000581511	0.000914317	0.00222918
7	OAR3_OAR7_72299014	78695110	0	C	A	0.246	0.386943	0.106957	-40.8709	1e-05	100000	0.000581511	0.000914317	0.00222918
7	OAR3_OAR7_72299079	78695175	0	T	C	0.246	0.386943	0.106957	-40.8709	1e-05	100000	0.000581511	0.000914317	0.00222918
7	OAR3_OAR7_72310831	78706901	0	C	T	0.246	0.386943	0.106957	-40.8709	1e-05	100000	0.000581511	0.000914317	0.00222918
1	OAR3_OAR1_123245388	133243940	1	G	A	0.333	-0.292637	0.102196	-40.8714	5.7178	100000	0.00563474	0.000914739	0.00222994
1	OAR1_133535707.1	133244197	1	A	G	0.333	-0.292637	0.102196	-40.8714	5.7178	100000	0.00563474	0.000914739	0.00222994
9	OAR3_OAR9_64680002	71887729	0	C	T	0.276	0.294046	0.095691	-40.8718	1e-05	100000	0.0030963	0.000915166	0.00223071
9	OAR3_OAR9_64690411	71898211	0	A	G	0.276	0.294046	0.095691	-40.8718	1e-05	100000	0.0030963	0.000915166	0.00223071
11	OAR11_40493317.1	24820175	1	T	C	0.356	0.28784	0.0863121	-40.8723	1e-05	100000	0.00141312	0.00091563	0.00223154
11	OAR3_OAR11_38048709	24828156	1	T	C	0.356	0.28784	0.0863121	-40.8723	1e-05	100000	0.00141312	0.00091563	0.00223154
17	OAR3_OAR17_30689985	34571624	0	G	A	0.306	0.297112	0.0897648	-40.8775	0.257302	100000	0.00152535	0.000920801	0.00224082
9	OAR3_OAR9_72146146	80338188	0	C	T	0.313	-0.270082	0.0912253	-40.881	0.676519	100000	0.00428215	0.00092432	0.00224713
1	OAR3_OAR1_57062208	61809667	0	G	T	0.075	0.482735	0.147464	-40.8817	0.652221	100000	0.00170349	0.000925036	0.00224841
1	OAR3_OAR1_57062440	61809899	0	A	C	0.075	0.482735	0.147464	-40.8817	0.652221	100000	0.00170349	0.000925036	0.00224841
1	OAR3_OAR1_57064406	61811865	0	T	C	0.075	0.482735	0.147464	-40.8817	0.652221	100000	0.00170349	0.000925036	0.00224841
1	OAR3_OAR1_57079717	61827559	0	A	C	0.075	0.482735	0.147464	-40.8817	0.652221	100000	0.00170349	0.000925036	0.00224841
1	OAR3_OAR1_57111594	61858338	0	T	C	0.075	0.482735	0.147464	-40.8817	0.652221	100000	0.00170349	0.000925036	0.00224841
4	OAR3_OAR4_74616468	82107332	1	C	T	0.091	0.439708	0.153545	-40.8839	1.62373	100000	0.00563138	0.000927238	0.00225236
1	OAR3_OAR1_272977360	298574200	0	A	C	0.134	0.342281	0.115143	-40.8884	0.043635	100000	0.00413707	0.00093166	0.00226028
1	OAR3_OAR1_272979723	298576563	0	T	C	0.134	0.342281	0.115143	-40.8884	0.043635	100000	0.00413707	0.00093166	0.00226028
9	OAR3_OAR9_57288329	62577587	0	A	G	0.418	-0.356851	0.0828602	-40.2112	1e-05	1e-05	5.71664e-05	0.000449811	0.00226425
9	OAR3_OAR9_57288423	62577681	0	C	T	0.418	-0.356851	0.0828602	-40.2112	1e-05	1e-05	5.71664e-05	0.000449811	0.00226425
19	OAR3_OAR19_29351803	30652268	0	C	T	0.284	-0.316927	0.079967	-40.8932	1e-05	100000	0.000186468	0.000936554	0.00226903
19	OAR3_OAR19_29373093	30673578	0	G	A	0.284	-0.316927	0.079967	-40.8932	1e-05	100000	0.000186468	0.000936554	0.00226903
20	OAR20_28614015.1	29035992	0	G	A	0.269	-0.268915	0.0959299	-40.8947	2.53474	100000	0.00666168	0.000938044	0.00227169
17	OAR3_OAR17_32920943	36953934	0	C	A	0.284	0.270178	0.0926227	-40.8956	2.13723	100000	0.00484744	0.000938991	0.00227338
16	OAR3_OAR16_64234283	70368177	1	C	T	0.28	-0.286539	0.0979817	-40.8975	1.59688	100000	0.00474647	0.00094094	0.00227686
16	OAR16_69117532.1	69494141	0	A	C	0.216	-0.328817	0.104236	-40.9006	0.323972	100000	0.00243476	0.000944099	0.0022825
16	OAR3_OAR16_63405208	69542086	0	G	A	0.216	-0.328817	0.104236	-40.9006	0.323972	100000	0.00243476	0.000944099	0.0022825
2	OAR3_OAR2_221688460	237515754	0	C	A	0.493	-0.263118	0.0864896	-40.9066	1.61328	100000	0.00338558	0.000950158	0.0022933
5	OAR3_OAR5_22748510	23884486	0	G	T	0.351	0.324526	0.100372	-40.9069	1e-05	100000	0.00192441	0.000950496	0.00229391
5	OAR3_OAR5_22780333	23915389	0	C	T	0.351	0.324526	0.100372	-40.9069	1e-05	100000	0.00192441	0.000950496	0.00229391
5	OAR3_OAR5_22798520	23933576	0	T	C	0.351	0.324526	0.100372	-40.9069	1e-05	100000	0.00192441	0.000950496	0.00229391
5	OAR3_OAR5_22801503	23936559	0	A	G	0.351	0.324526	0.100372	-40.9069	1e-05	100000	0.00192441	0.000950496	0.00229391
5	OAR3_OAR5_22821167	23956232	0	G	A	0.351	0.324526	0.100372	-40.9069	1e-05	100000	0.00192441	0.000950496	0.00229391
5	OAR5_25560857.1	23971421	0	G	A	0.351	0.324526	0.100372	-40.9069	1e-05	100000	0.00192441	0.000950496	0.00229391
5	OAR3_OAR5_22837662	23972793	0	C	T	0.351	0.324526	0.100372	-40.9069	1e-05	100000	0.00192441	0.000950496	0.00229391
5	OAR3_OAR5_22854812	23984246	0	A	G	0.351	0.324526	0.100372	-40.9069	1e-05	100000	0.00192441	0.000950496	0.00229391
5	OAR3_OAR5_22878830	24008111	0	C	A	0.351	0.324526	0.100372	-40.9069	1e-05	100000	0.00192441	0.000950496	0.00229391
7	OAR7_95205268.1	94906521	0	G	A	0.455	-0.271894	0.087648	-40.9069	0.261492	100000	0.0028422	0.000950534	0.00229398
7	OAR3_OAR7_87577002	94913124	0	T	C	0.455	-0.271894	0.087648	-40.9069	0.261492	100000	0.0028422	0.000950534	0.00229398
21	OAR3_OAR21_24866973	25960476	0	A	G	0.448	-0.23704	0.0856055	-40.9227	0.665647	100000	0.00731994	0.000966847	0.00232299
17	OAR3_OAR17_39482684	47051875	0	G	A	0.216	0.309173	0.0967549	-40.9281	0.813784	100000	0.0021555	0.000972483	0.00233299
9	OAR3_OAR10_28429719	49232753	0	A	G	0.097	-0.439152	0.147005	-40.9295	0.166167	100000	0.00396678	0.000974005	0.00233568
23	OAR3_OAR23_51926913	57400330	0	C	T	0.269	0.303389	0.0937559	-40.9311	0.820979	100000	0.00190868	0.000975676	0.00233864
23	OAR3_OAR23_51926987	57400404	0	G	A	0.269	0.303389	0.0937559	-40.9311	0.820979	100000	0.00190868	0.000975676	0.00233864
26	OAR3_OAR26_38464866	43405869	1	G	A	0.394	0.270049	0.0763902	-40.9312	1e-05	100000	0.000756846	0.00097572	0.00233872
26	OAR3_OAR26_304433	610311	1	T	C	0.356	0.321703	0.0844525	-40.9338	1e-05	100000	0.000311649	0.000978532	0.0023437
1	OAR3_OAR1_174084086	193024587	0	G	A	0.493	0.257889	0.0769603	-40.9366	1.00642	100000	0.00134512	0.000981451	0.00234887
3	OAR3_OAR3_102825632	109130612	0	A	G	0.194	0.341829	0.105556	-40.9392	1e-05	100000	0.00189482	0.000984272	0.00235386
3	OAR3_OAR3_102876075	109180708	0	G	A	0.194	0.341829	0.105556	-40.9392	1e-05	100000	0.00189482	0.000984272	0.00235386
3	OAR3_OAR3_102918901	109223053	0	A	G	0.194	0.341829	0.105556	-40.9392	1e-05	100000	0.00189482	0.000984272	0.00235386
3	OAR3_OAR3_102979814	109284186	0	T	C	0.194	0.341829	0.105556	-40.9392	1e-05	100000	0.00189482	0.000984272	0.00235386
9	OAR3_OAR9_19658143	21198180	0	G	A	0.321	0.278173	0.0870158	-40.9402	1e-05	100000	0.00214663	0.000985316	0.00235571
9	OAR3_OAR9_19693076	21233247	0	A	G	0.321	0.278173	0.0870158	-40.9402	1e-05	100000	0.00214663	0.000985316	0.00235571
21	OAR3_OAR21_29462662	31299898	0	A	G	0.216	-0.364202	0.10924	-40.9463	0.0340404	100000	0.00141709	0.000991777	0.00236712
1	OAR3_OAR1_256460986	281445573	1	A	G	0.22	0.297049	0.0988888	-40.9505	1.8343	100000	0.00378248	0.000996353	0.0023752
11	OAR11_40168668.1	25139554	1	C	A	0.371	0.277585	0.0850187	-40.9513	1e-05	100000	0.00174841	0.000997244	0.00237677
14	S14089.1	48630547	0	C	T	0.373	-0.263199	0.0816362	-40.9531	1.45135	100000	0.00197828	0.00099909	0.00238003
3	OAR3_OAR3_92721342	99103159	0	A	G	0.284	-0.297924	0.095774	-40.9541	1e-05	100000	0.00277131	0.00100015	0.0023819
9	S21767.1	21206697	1	G	A	0.386	0.261383	0.0892414	-40.9588	0.600626	100000	0.00468586	0.00100534	0.00239104
9	OAR3_OAR9_19670906	21210885	0	T	G	0.381	-0.274866	0.089025	-40.9597	0.814635	100000	0.00296655	0.00100629	0.00239272
9	OAR3_OAR9_19675590	21215535	0	A	G	0.381	-0.274866	0.089025	-40.9597	0.814635	100000	0.00296655	0.00100629	0.00239272
9	OAR3_OAR9_19675723	21215670	0	A	C	0.381	-0.274866	0.089025	-40.9597	0.814635	100000	0.00296655	0.00100629	0.00239272
2	OAR3_OAR2_222479299	238454322	0	T	C	0.172	-0.365657	0.116676	-40.9605	1.6422	100000	0.00258771	0.0010071	0.00239414
21	OAR3_OAR21_45447790	47904561	0	A	G	0.06	-0.576562	0.177473	-40.9649	0.0122795	100000	0.00183652	0.0010119	0.00240257
17	OAR3_OAR17_63178121	72736222	0	G	A	0.455	0.282145	0.0826073	-40.9757	0.766046	100000	0.00110179	0.00102383	0.00242353
3	OAR3_OAR3_126003059	135499382	0	C	T	0.47	-0.265694	0.0809014	-40.9762	1e-05	100000	0.00164962	0.00102437	0.00242447
15	OAR3_OAR15_52516419	57438506	0	G	A	0.179	0.333863	0.109397	-40.9783	1.74912	100000	0.00329206	0.00102675	0.00242864
2	OAR3_OAR2_170792085	184261684	0	A	G	0.403	-0.320354	0.0911811	-40.9814	0.202712	100000	0.000810747	0.00103012	0.00243455
9	OAR3_OAR9_61967179	68532072	1	C	T	0.227	0.310797	0.102619	-40.9831	1.15602	100000	0.00352125	0.00103205	0.00243794
27	OAR3_OARX_82148876	94237167	1	C	T	0.379	0.293073	0.0789251	-40.9848	1e-05	100000	0.000426924	0.0010339	0.00244118
6	OAR3_OAR6_97662194	108360628	1	G	A	0.212	-0.347892	0.104605	-40.9866	1e-05	100000	0.00145308	0.00103601	0.00244486
6	OAR3_OAR6_97668739	108366985	1	G	A	0.212	-0.347892	0.104605	-40.9866	1e-05	100000	0.00145308	0.00103601	0.00244486
6	OAR3_OAR6_97671117	108369357	1	T	G	0.212	-0.347892	0.104605	-40.9866	1e-05	100000	0.00145308	0.00103601	0.00244486
1	OAR3_OAR1_68913862	73837352	0	C	A	0.455	-0.266454	0.089918	-40.994	1.9178	100000	0.0042493	0.00104422	0.00245921
11	OAR3_OAR11_42640640	19939665	0	A	G	0.149	0.383447	0.118529	-40.9944	1.21076	100000	0.00191388	0.00104476	0.00246015
11	OAR3_OAR11_42627457	19952936	0	T	C	0.149	0.383447	0.118529	-40.9944	1.21076	100000	0.00191388	0.00104476	0.00246015
11	S70451.1	19957188	0	A	G	0.149	0.383447	0.118529	-40.9944	1.21076	100000	0.00191388	0.00104476	0.00246015
11	OAR3_OAR11_42540768	20039540	0	T	G	0.149	0.383447	0.118529	-40.9944	1.21076	100000	0.00191388	0.00104476	0.00246015
11	OAR3_OAR11_42537329	20042979	0	T	C	0.149	0.383447	0.118529	-40.9944	1.21076	100000	0.00191388	0.00104476	0.00246015
18	OAR3_OAR18_59923927	61737843	0	G	A	0.179	-0.33252	0.108091	-40.9962	1.10095	100000	0.00306555	0.00104674	0.00246361
3	OAR3_OAR3_157176268	168812701	0	G	A	0.09	0.395104	0.141679	-40.9972	3.01224	100000	0.00693355	0.00104793	0.0024657
3	OAR3_OAR3_157220261	168856939	0	T	C	0.09	0.395104	0.141679	-40.9972	3.01224	100000	0.00693355	0.00104793	0.0024657
3	OAR3_OAR3_157224661	168861376	0	C	A	0.09	0.395104	0.141679	-40.9972	3.01224	100000	0.00693355	0.00104793	0.0024657
13	OAR3_OAR13_48368961	51076466	1	T	C	0.235	-0.280341	0.0938311	-41.0007	1.24789	100000	0.00396224	0.00105185	0.00247253
1	OAR3_OAR1_272413822	297945737	0	C	T	0.373	0.281128	0.0847337	-41.0012	1e-05	100000	0.00148899	0.00105239	0.00247346
9	OAR3_OAR9_72670732	80863510	0	G	A	0.149	-0.34106	0.111802	-41.0019	1e-05	100000	0.00330437	0.00105324	0.00247495
7	OAR3_OAR7_66831806	72306076	0	C	A	0.09	0.501446	0.14995	-41.0052	0.232453	100000	0.00137369	0.00105698	0.00248146
7	OAR3_OAR7_66837170	72311404	0	C	A	0.09	0.501446	0.14995	-41.0052	0.232453	100000	0.00137369	0.00105698	0.00248146
7	OAR3_OAR7_66852332	72325951	0	G	A	0.09	0.501446	0.14995	-41.0052	0.232453	100000	0.00137369	0.00105698	0.00248146
17	OAR3_OAR17_69468017	79203952	0	A	G	0.194	-0.334835	0.102003	-41.0058	0.389652	100000	0.00165743	0.00105767	0.00248266
17	OAR3_OAR17_69476559	79212478	0	A	G	0.194	-0.334835	0.102003	-41.0058	0.389652	100000	0.00165743	0.00105767	0.00248266
17	OAR3_OAR17_32926501	36959641	0	G	A	0.403	0.249205	0.0831436	-41.0183	2.06932	100000	0.00385486	0.00107208	0.00250774
17	OAR3_OAR17_32926660	36959800	0	A	G	0.403	0.249205	0.0831436	-41.0183	2.06932	100000	0.00385486	0.00107208	0.00250774
17	OAR3_OAR17_32929496	36962605	0	A	G	0.403	0.249205	0.0831436	-41.0183	2.06932	100000	0.00385486	0.00107208	0.00250774
14	OAR3_OAR14_51038631	55475499	0	C	T	0.425	-0.230072	0.0802473	-41.0221	1.28061	100000	0.00557906	0.00107651	0.00251543
7	OAR3_OAR7_66466405	71823793	0	G	A	0.321	0.34949	0.0955485	-41.0228	1e-05	100000	0.000511259	0.00107733	0.00251685
16	OAR3_OAR16_64975160	71025037	1	A	G	0.477	-0.280316	0.0986006	-41.0238	1.35084	100000	0.00596735	0.0010785	0.00251888
16	OAR3_OAR16_64975371	71025248	1	C	T	0.477	-0.280316	0.0986006	-41.0238	1.35084	100000	0.00596735	0.0010785	0.00251888
5	OAR3_OAR5_16197209	17097313	0	T	C	0.112	-0.411378	0.127602	-41.0282	1e-05	100000	0.00197898	0.00108356	0.00252765
9	OAR3_OAR9_65158697	72350002	0	C	T	0.493	-0.310328	0.0941949	-41.0285	0.966908	100000	0.00159847	0.00108394	0.00252832
1	OAR3_OAR1_21795625	22701153	0	A	G	0.403	-0.247083	0.0721187	-41.0329	0.269784	100000	0.00106614	0.00108906	0.00253718
1	OAR3_OAR1_21806166	22711430	0	G	A	0.403	-0.247083	0.0721187	-41.0329	0.269784	100000	0.00106614	0.00108906	0.00253718
9	OAR3_OAR9_62876380	69696739	0	C	T	0.239	-0.268653	0.0854313	-41.0348	0.0937787	100000	0.0025069	0.0010913	0.00254106
9	OAR3_OAR9_66683258	74078722	0	T	C	0.254	-0.265373	0.0904855	-41.0414	1.04568	100000	0.00463526	0.0010992	0.00255471
3	OAR3_119560811.1	119472902	0	G	A	0.269	0.313559	0.0945319	-41.0418	1e-05	100000	0.00149271	0.00109961	0.00255542
3	OAR3_OAR3_112250109	119558461	0	C	T	0.269	0.313559	0.0945319	-41.0418	1e-05	100000	0.00149271	0.00109961	0.00255542
9	OAR3_OAR9_57914477	63205120	0	C	T	0.313	-0.272232	0.0857969	-41.0422	0.6685	100000	0.00230477	0.00110009	0.00255626
9	OAR3_OAR9_70342328	78339600	0	T	C	0.306	-0.297382	0.0961023	-41.043	1.87359	100000	0.00290695	0.00110102	0.00255787
26	OAR3_OAR26_2790863	3336710	0	A	G	0.239	0.327933	0.0893804	-41.0432	1e-05	100000	0.000493021	0.00110129	0.00255834
21	S65290.1	33062002	0	A	C	0.075	-0.486528	0.163257	-41.0456	0.642604	100000	0.00404942	0.00110421	0.00256337
7	OAR3_OAR7_87765179	95099610	0	G	A	0.119	0.482936	0.132558	-41.0519	0.0320926	100000	0.000535782	0.00111176	0.0025764
7	OAR3_OAR7_87782003	95116385	0	A	C	0.119	0.482936	0.132558	-41.0519	0.0320926	100000	0.000535782	0.00111176	0.0025764
14	OAR3_OAR14_54346806	58758770	0	T	G	0.119	0.399206	0.141901	-41.0528	3.0007	100000	0.00647947	0.00111274	0.00257809
14	OAR3_OAR14_54360380	58773550	0	T	C	0.119	0.399206	0.141901	-41.0528	3.0007	100000	0.00647947	0.00111274	0.00257809
14	OAR3_OAR14_54362961	58776126	0	C	T	0.119	0.399206	0.141901	-41.0528	3.0007	100000	0.00647947	0.00111274	0.00257809
14	OAR3_OAR14_54390982	58804498	0	A	G	0.119	0.399206	0.141901	-41.0528	3.0007	100000	0.00647947	0.00111274	0.00257809
14	OAR3_OAR14_54391733	58805249	0	C	T	0.119	0.399206	0.141901	-41.0528	3.0007	100000	0.00647947	0.00111274	0.00257809
14	OAR3_OAR14_54399080	58812684	0	T	C	0.119	0.399206	0.141901	-41.0528	3.0007	100000	0.00647947	0.00111274	0.00257809
21	OAR3_OAR21_28502594	30270570	0	T	C	0.119	0.380025	0.12683	-41.0578	1.90836	100000	0.00386533	0.00111879	0.00258851
21	OAR3_OAR21_28503024	30271000	0	T	C	0.119	0.380025	0.12683	-41.0578	1.90836	100000	0.00386533	0.00111879	0.00258851
17	OAR3_OAR17_32931177	36964203	0	A	G	0.313	0.257248	0.0905525	-41.0582	2.13321	100000	0.00600169	0.00111929	0.00258936
9	OAR3_OAR9_72502818	80694607	0	C	T	0.209	-0.315661	0.107379	-41.0584	0.75961	100000	0.00454489	0.00111957	0.00258985
9	OAR9_97607537.1	101548199	0	A	G	0.5	-0.25	0.0841995	-41.0628	1e-05	100000	0.00417895	0.00112488	0.00259898
14	OAR3_OAR14_54056615	58464913	1	A	G	0.348	0.276839	0.0898246	-41.0628	2.1033	100000	0.0030148	0.00112491	0.00259904
4	OAR3_OAR4_33642804	38038254	0	A	G	0.119	-0.332193	0.127902	-41.0682	2.74057	100000	0.0116106	0.00113149	0.00261035
4	OAR3_OAR4_33646727	38042178	0	A	G	0.119	-0.332193	0.127902	-41.0682	2.74057	100000	0.0116106	0.00113149	0.00261035
4	OAR3_OAR4_33653951	38049394	0	T	C	0.119	-0.332193	0.127902	-41.0682	2.74057	100000	0.0116106	0.00113149	0.00261035
4	OAR3_OAR4_33691931	38087431	0	A	G	0.119	-0.332193	0.127902	-41.0682	2.74057	100000	0.0116106	0.00113149	0.00261035
1	OAR3_OAR1_55230213	59969209	0	G	A	0.104	0.412695	0.135112	-41.0723	1.62013	100000	0.00326713	0.00113654	0.00261901
1	OAR3_OAR1_55240194	59979358	0	C	T	0.104	0.412695	0.135112	-41.0723	1.62013	100000	0.00326713	0.00113654	0.00261901
1	OAR3_OAR1_55266259	60005455	0	G	T	0.104	0.412695	0.135112	-41.0723	1.62013	100000	0.00326713	0.00113654	0.00261901
14	OAR3_OAR14_47201823	50899250	0	G	A	0.306	-0.332798	0.0960439	-41.0767	0.56616	100000	0.000943863	0.00114194	0.00262828
3	OAR3_OAR3_113915070	121377379	1	G	A	0.106	0.399194	0.1212	-41.079	1e-05	100000	0.0016026	0.00114474	0.00263307
1	OAR3_OAR1_126052518	136129280	0	G	A	0.41	0.279593	0.0953232	-41.0824	0.395552	100000	0.0046308	0.00114904	0.00264043
1	OAR3_OAR1_126115896	136194016	0	T	G	0.41	0.279593	0.0953232	-41.0824	0.395552	100000	0.0046308	0.00114904	0.00264043
14	OAR3_OAR14_39083639	42601368	0	C	T	0.418	-0.274627	0.0865882	-41.0835	0.915202	100000	0.002314	0.00115034	0.00264267
1	S04088.1	3467845	0	G	A	0.478	0.266529	0.0895789	-41.0843	0.579308	100000	0.00410523	0.00115135	0.00264439
1	OAR3_OAR1_162049299	179590220	0	A	G	0.276	0.27191	0.0925204	-41.0892	1e-05	100000	0.00455502	0.00115748	0.00265487
3	OAR3_134910604.1	135981191	0	T	G	0.366	-0.312574	0.0934615	-41.0935	1e-05	100000	0.00137234	0.00116294	0.00266421
3	OAR3_OAR3_126485427	135985370	0	T	C	0.366	-0.312574	0.0934615	-41.0935	1e-05	100000	0.00137234	0.00116294	0.00266421
3	OAR3_OAR3_126485599	135985544	0	A	G	0.366	-0.312574	0.0934615	-41.0935	1e-05	100000	0.00137234	0.00116294	0.00266421
3	OAR3_OAR3_126500781	136000627	0	C	T	0.366	-0.312574	0.0934615	-41.0935	1e-05	100000	0.00137234	0.00116294	0.00266421
13	OAR3_OAR13_78874126	82769750	1	C	T	0.258	0.343853	0.104206	-41.0941	0.230365	100000	0.00157327	0.00116365	0.00266542
13	OAR3_OAR13_16079026	17161487	0	G	A	0.418	-0.289132	0.0992591	-41.1004	2.57019	100000	0.00490365	0.00117165	0.00267907
17	OAR3_OAR17_10981050	12418266	1	A	G	0.477	-0.26249	0.08346	-41.1086	0.345535	100000	0.00250368	0.00118201	0.00269671
12	OAR3_OAR12_20529506	24476404	0	C	A	0.299	-0.273213	0.0999704	-41.1099	0.924417	100000	0.00807641	0.00118366	0.00269953
2	OAR3_OAR2_222179927	238119577	0	G	A	0.119	-0.437086	0.136313	-41.1107	0.936936	100000	0.00208537	0.00118473	0.00270135
14	OAR3_OAR14_17654109	19539589	1	T	C	0.273	-0.273236	0.0869421	-41.1145	0.820397	100000	0.00252133	0.00118962	0.00270966
1	OAR3_OAR1_256441635	281426103	0	G	A	0.224	0.278751	0.0943053	-41.1212	1.63016	100000	0.00434083	0.00119834	0.00272448
3	S16932.1	121368687	0	G	A	0.119	0.414737	0.124594	-41.1255	1e-05	100000	0.00144013	0.00120391	0.00273392
21	OAR3_OAR21_32516519	34380247	0	T	C	0.172	0.383594	0.105933	-41.1296	1e-05	100000	0.000575279	0.00120926	0.00274299
1	OAR3_OAR1_67411962	72056586	0	T	C	0.127	-0.384548	0.133546	-41.1304	1.3833	100000	0.00538734	0.00121028	0.00274472
5	OAR3_OAR5_17401286	18306506	0	C	T	0.187	-0.299008	0.102215	-41.1324	0.73365	100000	0.00473469	0.00121293	0.00274921
7	OAR3_OAR7_77714172	84338302	0	A	C	0.448	0.29447	0.0864066	-41.1367	0.847585	100000	0.00112786	0.00121858	0.00275877
10	OAR3_OAR10_12293772	14101477	0	T	C	0.157	0.386364	0.11574	-41.1406	1e-05	100000	0.00139876	0.00122373	0.00276747
5	OAR3_OAR5_23007608	24137918	0	A	G	0.41	0.271	0.0866078	-41.1418	1e-05	100000	0.00262543	0.00122528	0.0027701
5	OAR3_OAR5_23031035	24161318	0	G	A	0.41	0.271	0.0866078	-41.1418	1e-05	100000	0.00262543	0.00122528	0.0027701
6	OAR3_OAR6_26005218	30189375	0	T	C	0.261	0.287839	0.0880344	-41.1448	0.108559	100000	0.0017241	0.00122934	0.00277694
14	OAR3_OAR14_58449682	65316868	3	A	G	0.383	-0.416338	0.141575	-41.1455	1.27835	100000	0.0045313	0.00123019	0.0027784
1	OAR3_OAR1_183547946	203268706	1	T	C	0.091	0.434573	0.140434	-41.1459	0.523046	100000	0.00290633	0.00123069	0.00277923
19	OAR3_OAR19_44023635	46001948	1	T	C	0.205	0.365739	0.111299	-41.1459	0.428136	100000	0.00164001	0.00123078	0.00277939
19	OAR3_OAR19_44023746	46002059	1	C	T	0.205	0.365739	0.111299	-41.1459	0.428136	100000	0.00164001	0.00123078	0.00277939
18	OAR3_OAR18_50270789	50810714	0	C	T	0.381	0.26962	0.0806211	-41.1505	0.356141	100000	0.00137289	0.00123687	0.00278965
3	OAR3_OAR3_112889743	120245641	0	C	T	0.134	0.4	0.11202	-41.1566	1e-05	100000	0.000675748	0.00124508	0.00280349
3	OAR3_OAR3_112903320	120259036	0	G	A	0.134	0.4	0.11202	-41.1566	1e-05	100000	0.000675748	0.00124508	0.00280349
3	OAR3_OAR3_112904680	120260393	0	T	C	0.134	0.4	0.11202	-41.1566	1e-05	100000	0.000675748	0.00124508	0.00280349
3	OAR3_OAR3_112921095	120276574	0	T	G	0.134	0.4	0.11202	-41.1566	1e-05	100000	0.000675748	0.00124508	0.00280349
9	OAR3_OAR9_63049306	69869754	0	T	C	0.299	-0.258364	0.0836314	-41.1574	1e-05	100000	0.00295084	0.00124612	0.00280525
7	OAR3_OAR7_78551642	85171072	0	G	A	0.119	0.415139	0.124715	-41.1577	0.0418914	100000	0.00144004	0.00124657	0.002806
7	OAR3_OAR7_78667115	85286251	0	G	A	0.119	0.415139	0.124715	-41.1577	0.0418914	100000	0.00144004	0.00124657	0.002806
11	OAR3_OAR18_15423505	57380816	0	G	A	0.179	-0.307673	0.0980676	-41.1613	0.0794757	100000	0.00256178	0.00125146	0.00281424
2	OAR3_OAR2_38357088	40601695	0	G	A	0.433	-0.279152	0.0801592	-41.163	1e-05	100000	0.000893686	0.00125374	0.00281807
2	OAR3_OAR2_38373722	40618375	0	A	G	0.433	-0.279152	0.0801592	-41.163	1e-05	100000	0.000893686	0.00125374	0.00281807
2	OAR3_OAR2_60108291	64399679	0	G	A	0.455	0.365761	0.0855752	-40.3232	1e-05	1e-05	6.40674e-05	0.000507228	0.00281881
2	OAR3_OAR2_60108970	64400358	0	A	G	0.455	0.365761	0.0855752	-40.3232	1e-05	1e-05	6.40674e-05	0.000507228	0.00281881
9	OAR3_OAR9_6947797	7104636	0	C	A	0.448	-0.231201	0.0852767	-41.1683	1.00085	100000	0.00856703	0.00126099	0.00283025
13	OAR3_OAR13_3710587	4034222	1	G	A	0.098	-0.528387	0.143198	-41.1686	0.111822	100000	0.000460662	0.00126135	0.00283085
13	OAR3_OAR13_3719501	4043191	1	T	C	0.098	-0.528387	0.143198	-41.1686	0.111822	100000	0.000460662	0.00126135	0.00283085
1	OAR3_OAR1_123245589	133244141	0	C	T	0.336	-0.279169	0.102199	-41.172	5.01546	100000	0.00810537	0.0012661	0.00283883
4	OAR3_OAR4_46327200	52297466	0	G	A	0.172	0.33125	0.108616	-41.1728	1e-05	100000	0.00331231	0.00126715	0.0028406
4	OAR3_OAR4_46333595	52303863	0	T	C	0.172	0.33125	0.108616	-41.1728	1e-05	100000	0.00331231	0.00126715	0.0028406
4	OAR3_OAR4_46334414	52304682	0	A	G	0.172	0.33125	0.108616	-41.1728	1e-05	100000	0.00331231	0.00126715	0.0028406
4	OAR4_49043382.1	52306310	0	C	T	0.172	0.33125	0.108616	-41.1728	1e-05	100000	0.00331231	0.00126715	0.0028406
2	OAR3_OAR2_763743	844411	0	G	T	0.112	-0.412959	0.127426	-41.1739	0.318171	100000	0.00188116	0.00126864	0.0028431
2	OAR3_OAR2_785234	865804	0	A	G	0.112	-0.412959	0.127426	-41.1739	0.318171	100000	0.00188116	0.00126864	0.0028431
3	OAR3_OAR3_190956735	205156618	0	C	T	0.239	-0.341521	0.111586	-41.1769	0.480131	100000	0.00320911	0.00127281	0.00285009
3	OAR3_OAR3_190969068	205168943	0	A	G	0.239	-0.341521	0.111586	-41.1769	0.480131	100000	0.00320911	0.00127281	0.00285009
3	OAR3_OAR3_191003871	205203594	0	A	G	0.239	-0.341521	0.111586	-41.1769	0.480131	100000	0.00320911	0.00127281	0.00285009
16	OAR3_OAR16_64718470	70775390	1	C	T	0.5	0.263091	0.0926262	-41.1829	1.00824	100000	0.0060105	0.00128108	0.00286394
5	OAR3_OAR5_22857699	23987159	0	A	G	0.425	0.283246	0.0883356	-41.1833	1e-05	100000	0.00208538	0.00128164	0.00286488
5	OAR3_OAR5_22859473	23988936	0	T	C	0.425	0.283246	0.0883356	-41.1833	1e-05	100000	0.00208538	0.00128164	0.00286488
5	OAR3_OAR5_22898503	24028319	0	T	C	0.425	0.283246	0.0883356	-41.1833	1e-05	100000	0.00208538	0.00128164	0.00286488
2	OAR3_OAR2_217016481	232836991	0	A	G	0.269	0.341238	0.0978765	-41.1833	1e-05	100000	0.000882655	0.00128168	0.00286495
2	OAR3_OAR2_217028554	232849210	0	G	T	0.269	0.341238	0.0978765	-41.1833	1e-05	100000	0.000882655	0.00128168	0.00286495
13	OAR3_OAR13_70051475	73467177	1	C	A	0.439	-0.228022	0.0831864	-41.1843	2.53257	100000	0.00789938	0.00128299	0.00286715
19	OAR19_9150401.1	14741180	0	T	C	0.321	0.262598	0.0853341	-41.1846	0.11903	100000	0.00305663	0.00128338	0.00286779
5	OAR3_OAR5_16158542	17058467	0	T	G	0.239	0.272796	0.0948598	-41.1852	1.27406	100000	0.00544395	0.00128432	0.00286936
1	OAR3_OAR1_66449536	71052105	0	A	G	0.187	0.409245	0.11934	-41.1871	0.375857	100000	0.00105567	0.00128695	0.00287378
9	OAR3_OAR9_73112540	81302533	0	C	T	0.06	0.559322	0.178208	-41.1898	1e-05	100000	0.00255244	0.00129071	0.00288005
19	OAR3_OAR19_29147239	30447542	0	C	T	0.485	-0.227015	0.075583	-41.1905	0.361309	100000	0.0037863	0.00129166	0.00288165
19	OAR3_OAR19_29161202	30461507	0	C	T	0.485	-0.227015	0.075583	-41.1905	0.361309	100000	0.0037863	0.00129166	0.00288165
3	OAR3_OAR3_113082966	120438159	0	G	A	0.209	0.310654	0.0872897	-41.1913	1e-05	100000	0.000701848	0.00129281	0.00288356
9	OAR3_OAR9_63022699	69843269	0	T	G	0.381	-0.276147	0.0827128	-41.1934	0.0515874	100000	0.00139697	0.00129568	0.00288836
12	OAR3_OAR12_73292563	78686425	1	A	G	0.22	-0.274945	0.0906996	-41.1939	0.78444	100000	0.00349343	0.00129644	0.00288964
1	OAR3_OAR1_174128216	193067950	0	C	T	0.164	0.329023	0.10361	-41.1966	1e-05	100000	0.00228697	0.00130023	0.00289596
1	OAR3_OAR1_174145024	193084532	0	C	A	0.164	0.329023	0.10361	-41.1966	1e-05	100000	0.00228697	0.00130023	0.00289596
1	S23050.1	193085335	0	T	C	0.164	0.329023	0.10361	-41.1966	1e-05	100000	0.00228697	0.00130023	0.00289596
16	OAR3_OAR16_56002700	61325495	0	A	G	0.052	-0.601213	0.190664	-41.1986	1.18677	100000	0.00244383	0.00130309	0.00290073
16	OAR3_OAR16_56271801	61594719	0	T	C	0.052	-0.601213	0.190664	-41.1986	1.18677	100000	0.00244383	0.00130309	0.00290073
16	OAR3_OAR16_56452374	61778940	0	C	T	0.052	-0.601213	0.190664	-41.1986	1.18677	100000	0.00244383	0.00130309	0.00290073
9	OAR3_OAR9_63069063	69889380	0	G	A	0.284	0.268787	0.0955998	-41.2053	1.00358	100000	0.00650987	0.00131257	0.00291654
9	OAR3_OAR9_63069131	69889448	0	G	A	0.284	0.268787	0.0955998	-41.2053	1.00358	100000	0.00650987	0.00131257	0.00291654
1	OAR3_OAR1_72627619	77637301	0	T	G	0.134	0.392283	0.120658	-41.2076	0.673643	100000	0.00182287	0.00131577	0.00292187
7	OAR3_OAR7_56556586	61342168	0	A	G	0.261	0.333333	0.0933501	-41.2096	1e-05	100000	0.000675748	0.00131861	0.00292661
13	OAR3_OAR13_69723939	72990979	1	T	C	0.394	0.231361	0.0835232	-41.2116	1.76619	100000	0.0072991	0.00132147	0.00293136
18	OAR3_OAR18_65421019	67234269	0	G	A	0.396	0.267097	0.0763635	-41.212	0.46114	100000	0.000851848	0.00132206	0.00293234
18	OAR3_OAR18_65424831	67238125	0	A	G	0.396	0.267097	0.0763635	-41.212	0.46114	100000	0.000851848	0.00132206	0.00293234
11	OAR3_OAR11_52188463	10076063	0	G	A	0.366	-0.316571	0.0820074	-41.2132	1e-05	100000	0.000263207	0.0013238	0.00293524
1	OAR3_OAR1_210919386	232011809	3	A	G	0.055	0.567927	0.191739	-41.2144	0.415919	100000	0.00426536	0.00132556	0.00293816
18	OAR3_OAR18_41759142	41685399	0	G	A	0.134	0.32771	0.124322	-41.2147	0.662074	100000	0.0104801	0.00132596	0.00293883
18	S37404.1	41725424	0	A	G	0.134	0.32771	0.124322	-41.2147	0.662074	100000	0.0104801	0.00132596	0.00293883
2	OAR3_OAR2_222645885	238620399	0	T	C	0.157	-0.362846	0.118025	-41.2161	1.11804	100000	0.00308322	0.001328	0.00294222
1	OAR3_OAR1_130173961	140844896	0	C	T	0.366	0.299451	0.0900268	-41.2193	1e-05	100000	0.00145099	0.00133257	0.00294982
1	OAR3_OAR1_130182368	140853377	0	A	G	0.366	0.299451	0.0900268	-41.2193	1e-05	100000	0.00145099	0.00133257	0.00294982
21	OAR3_OAR21_32154184	34019408	0	A	G	0.433	0.249227	0.0853612	-41.2258	1.10542	100000	0.00481058	0.00134206	0.00296557
18	OAR3_OAR18_11712624	12632374	0	T	C	0.246	-0.281711	0.102755	-41.2266	1.85642	100000	0.00788889	0.00134318	0.00296743
1	OAR3_OAR1_174759928	194046126	0	G	A	0.142	0.361017	0.112353	-41.2267	1e-05	100000	0.00204362	0.00134337	0.00296773
22	OAR3_OAR22_31786680	36001577	1	G	A	0.424	-0.307836	0.0804552	-41.2323	1e-05	100000	0.000294721	0.00135153	0.00298127
4	OAR3_OAR4_93656318	102432936	1	A	G	0.189	0.36075	0.114865	-41.2327	0.653683	100000	0.00253701	0.00135208	0.00298218
6	OAR3_OAR6_101561054	112258126	0	A	G	0.284	-0.283438	0.0937928	-41.2329	0.646489	100000	0.00359003	0.00135245	0.00298279
1	OAR3_OAR1_208965476	229543029	0	G	A	0.351	-0.225584	0.0793217	-41.2333	1.53834	100000	0.00595125	0.00135303	0.00298374
1	OAR1_225643242.1	229543629	0	A	G	0.351	-0.225584	0.0793217	-41.2333	1.53834	100000	0.00595125	0.00135303	0.00298374
13	OAR3_OAR13_70286071	73699445	0	T	C	0.254	-0.254135	0.0943085	-41.2356	1.59662	100000	0.0089563	0.00135638	0.00298929
1	OAR3_OAR1_22388902	23296946	0	A	G	0.485	-0.278466	0.0775145	-41.2357	0.0622605	100000	0.000630615	0.00135649	0.00298947
1	OAR3_OAR1_22389814	23297858	0	C	T	0.485	-0.278466	0.0775145	-41.2357	0.0622605	100000	0.000630615	0.00135649	0.00298947
27	OAR3_OARX_5356271	5755051	0	G	T	0.254	0.290112	0.0905182	-41.2367	1.17205	100000	0.00209453	0.001358	0.00299197
15	OAR3_OAR15_80437576	89790344	0	A	G	0.485	0.254426	0.0795977	-41.2377	0.280945	100000	0.00214925	0.00135943	0.00299435
15	OAR3_OAR15_80438859	89791627	0	G	A	0.485	0.254426	0.0795977	-41.2377	0.280945	100000	0.00214925	0.00135943	0.00299435
15	OAR3_OAR15_80446297	89798675	0	C	T	0.485	0.254426	0.0795977	-41.2377	0.280945	100000	0.00214925	0.00135943	0.00299435
15	OAR3_OAR15_80454068	89806481	0	C	T	0.485	0.254426	0.0795977	-41.2377	0.280945	100000	0.00214925	0.00135943	0.00299435
15	OAR3_OAR15_80454340	89806752	0	A	C	0.485	0.254426	0.0795977	-41.2377	0.280945	100000	0.00214925	0.00135943	0.00299435
15	OAR3_OAR15_80470837	89822304	0	C	T	0.485	0.254426	0.0795977	-41.2377	0.280945	100000	0.00214925	0.00135943	0.00299435
4	OAR3_OAR4_46322621	52292840	1	C	T	0.174	0.325343	0.109617	-41.2398	0.204258	100000	0.0041927	0.00136259	0.00299956
26	OAR3_OAR26_2912987	3461450	0	C	T	0.455	-0.250361	0.0789997	-41.2412	0.820276	100000	0.00233129	0.00136464	0.00300295
2	OAR3_OAR2_170858856	184328526	0	T	C	0.246	0.349943	0.102712	-41.2422	0.0709987	100000	0.00113113	0.00136615	0.00300546
16	OAR3_OAR16_61853227	67994237	0	T	C	0.179	-0.338783	0.109372	-41.243	1.18589	100000	0.00288065	0.00136726	0.00300728
4	OAR3_OAR4_92429989	101207325	0	G	A	0.097	0.428057	0.147013	-41.2438	0.748823	100000	0.00492049	0.00136846	0.00300927
1	OAR3_OAR1_161811962	179198487	0	A	C	0.358	0.267935	0.0953078	-41.2472	0.891773	100000	0.00651572	0.00137349	0.00301758
2	OAR3_OAR2_33602528	35464456	0	C	A	0.381	0.259214	0.0843728	-41.2495	0.692087	100000	0.00310198	0.0013769	0.00302321
1	OAR3_OAR1_271720253	297275742	0	G	A	0.493	-0.244423	0.0912327	-41.2587	1.49242	100000	0.00934008	0.0013908	0.00304612
1	OAR3_OAR1_174065972	193006157	0	C	A	0.485	0.2527	0.078453	-41.2589	1.06518	100000	0.00199625	0.00139102	0.00304647
1	OAR3_OAR1_71452531	76452737	0	A	C	0.358	0.275014	0.084119	-41.2605	0.150734	100000	0.0017255	0.00139343	0.00305045
15	OAR3_OAR15_56663502	62067679	0	A	G	0.425	0.237099	0.0813969	-41.2625	1.12675	100000	0.004904	0.00139657	0.00305561
15	S37812.1	89769402	0	C	T	0.418	0.260563	0.0776365	-41.2681	0.188757	100000	0.00132355	0.00140495	0.0030694
14	OAR3_OAR14_40622585	44132357	0	G	A	0.134	0.349453	0.130784	-41.2721	3.71706	100000	0.00952029	0.0014111	0.0030795
1	OAR3_OAR1_56393816	61140787	0	T	C	0.104	0.403634	0.135082	-41.2736	1.29857	100000	0.00395833	0.00141349	0.00308343
1	OAR1_59376965.1	61142792	0	C	T	0.104	0.403634	0.135082	-41.2736	1.29857	100000	0.00395833	0.00141349	0.00308343
1	OAR1_59516036.1	61296996	0	A	C	0.104	0.403634	0.135082	-41.2736	1.29857	100000	0.00395833	0.00141349	0.00308343
1	OAR3_OAR1_56580848	61327299	0	G	T	0.104	0.403634	0.135082	-41.2736	1.29857	100000	0.00395833	0.00141349	0.00308343
4	OAR3_OAR4_46085714	52056428	0	A	C	0.067	0.570074	0.167871	-41.2818	0.0909635	100000	0.00117079	0.00142613	0.00310415
4	OAR4_48798581.1	52056849	0	T	C	0.067	0.570074	0.167871	-41.2818	0.0909635	100000	0.00117079	0.00142613	0.00310415
4	OAR3_OAR4_46123918	52095084	0	C	T	0.067	0.570074	0.167871	-41.2818	0.0909635	100000	0.00117079	0.00142613	0.00310415
4	OAR3_OAR4_46146195	52117547	0	C	T	0.067	0.570074	0.167871	-41.2818	0.0909635	100000	0.00117079	0.00142613	0.00310415
4	OAR3_OAR4_46221860	52192625	0	G	T	0.067	0.570074	0.167871	-41.2818	0.0909635	100000	0.00117079	0.00142613	0.00310415
11	OAR3_OAR11_42489866	20090025	0	C	T	0.209	0.372524	0.10943	-41.2821	0.252735	100000	0.00114105	0.00142658	0.00310489
2	OAR3_OAR2_110137591	120525616	0	A	G	0.493	0.256373	0.0726284	-41.2842	1e-05	100000	0.00076942	0.00142975	0.00311008
21	OAR3_OAR21_29151493	30989235	0	T	C	0.112	0.385669	0.141193	-41.2855	0.798502	100000	0.00810827	0.00143179	0.00311343
21	OAR3_OAR21_29152467	30990209	0	A	G	0.112	0.385669	0.141193	-41.2855	0.798502	100000	0.00810827	0.00143179	0.00311343
2	OAR3_OAR2_35471244	37527590	0	T	C	0.269	-0.310582	0.106651	-41.2861	0.526011	100000	0.00491432	0.00143275	0.00311499
19	OAR3_OAR19_29345963	30646379	0	T	C	0.291	-0.303142	0.0810118	-41.2869	1e-05	100000	0.00038882	0.00143405	0.00311713
19	S03218.1	30647172	0	T	C	0.291	-0.303142	0.0810118	-41.2869	1e-05	100000	0.00038882	0.00143405	0.00311713
6	OAR3_OAR6_102288959	113028221	0	G	A	0.321	-0.264075	0.0814867	-41.2882	1e-05	100000	0.00188149	0.00143607	0.00312043
6	OAR3_OAR6_102447494	113186210	0	C	T	0.321	-0.264075	0.0814867	-41.2882	1e-05	100000	0.00188149	0.00143607	0.00312043
4	OAR3_OAR4_22195288	25015338	0	A	G	0.06	0.50814	0.192732	-41.2897	2.35392	100000	0.0104655	0.00143833	0.00312413
4	OAR3_OAR4_22870765	25853493	0	G	A	0.06	0.50814	0.192732	-41.2897	2.35392	100000	0.0104655	0.00143833	0.00312413
4	OAR3_OAR4_22881820	25864378	0	A	G	0.06	0.50814	0.192732	-41.2897	2.35392	100000	0.0104655	0.00143833	0.00312413
7	OAR3_OAR7_19770679	21452417	0	A	C	0.455	0.280195	0.0888794	-41.2905	0.38973	100000	0.00244918	0.00143963	0.00312626
7	OAR3_OAR7_19829796	21510811	0	G	A	0.455	0.280195	0.0888794	-41.2905	0.38973	100000	0.00244918	0.00143963	0.00312626
26	OAR3_OAR26_2658968	3204910	0	A	G	0.5	0.234226	0.076846	-41.2907	0.710856	100000	0.00332913	0.00143984	0.0031266
1	OAR3_OAR1_21326759	22234995	0	C	A	0.306	-0.329269	0.0961491	-41.293	0.246607	100000	0.00107114	0.00144346	0.00313252
9	OAR3_OAR9_62607267	69426007	0	A	G	0.306	-0.244621	0.0845759	-41.2963	1e-05	100000	0.00519669	0.00144859	0.0031409
3	OAR3_OAR3_94140013	100516016	0	G	A	0.052	0.58019	0.193402	-41.3068	1.08997	100000	0.00382575	0.0014652	0.00316801
17	OAR3_OAR17_32995470	37020109	0	T	C	0.366	0.252406	0.0888379	-41.3076	1.45535	100000	0.00599628	0.00146658	0.00317027
17	OAR17_36023709.1	37020668	0	T	G	0.366	0.252406	0.0888379	-41.3076	1.45535	100000	0.00599628	0.00146658	0.00317027
17	OAR3_OAR17_33010437	37035198	0	A	G	0.366	0.252406	0.0888379	-41.3076	1.45535	100000	0.00599628	0.00146658	0.00317027
17	OAR17_36038350_X.1	37037509	0	A	G	0.366	0.252406	0.0888379	-41.3076	1.45535	100000	0.00599628	0.00146658	0.00317027
1	OAR3_OAR1_152313051	166745752	0	C	T	0.179	0.334517	0.114394	-41.3106	0.0146621	100000	0.00474858	0.00147133	0.003178
2	OAR3_OAR2_14856788	15356770	0	G	A	0.187	0.371775	0.104739	-41.3118	1e-05	100000	0.000723049	0.00147331	0.00318122
13	OAR3_OAR13_3715405	4039097	2	C	T	0.1	-0.521115	0.144012	-41.3156	0.135729	100000	0.00057999	0.00147941	0.00319114
26	OAR3_OAR26_647211	943512	1	G	A	0.455	0.263013	0.0868249	-41.3186	0.532404	100000	0.00351526	0.00148415	0.00319886
4	OAR3_OAR4_115841579	126587010	0	T	C	0.44	-0.330574	0.0885721	-41.319	1e-05	100000	0.000401336	0.00148485	0.0032
5	OAR3_OAR5_102531480	111933094	0	A	G	0.343	-0.253104	0.0917189	-41.3219	2.03916	100000	0.00751106	0.00148945	0.00320748
8	OAR8_71037552.1	72854046	0	G	A	0.142	0.403557	0.129461	-41.3233	0.65522	100000	0.00271862	0.00149166	0.00321106
17	OAR3_OAR17_15057664	16747737	0	C	T	0.455	-0.237737	0.0822114	-41.3236	0.943909	100000	0.00520473	0.00149217	0.00321188
4	OAR3_OAR4_74807752	82299818	1	C	T	0.205	-0.295187	0.107904	-41.3246	1.43691	100000	0.00801708	0.0014939	0.0032147
4	OAR3_OAR4_74826972	82319344	1	G	T	0.205	-0.295187	0.107904	-41.3246	1.43691	100000	0.00801708	0.0014939	0.0032147
4	OAR3_OAR4_74835915	82327933	1	G	A	0.205	-0.295187	0.107904	-41.3246	1.43691	100000	0.00801708	0.0014939	0.0032147
12	OAR3_OAR12_46375748	51913793	0	T	C	0.082	-0.498377	0.155566	-41.3248	1e-05	100000	0.00210321	0.00149421	0.00321521
12	OAR12_51310182.1	51923783	0	A	C	0.082	-0.498377	0.155566	-41.3248	1e-05	100000	0.00210321	0.00149421	0.00321521
19	OAR3_OAR19_29364715	30665205	0	C	T	0.455	-0.239044	0.0774468	-41.326	1e-05	100000	0.00297484	0.00149615	0.00321835
1	OAR3_OAR1_18320779	19133080	0	A	G	0.478	-0.340936	0.0925894	-41.3263	1e-05	100000	0.000472266	0.00149664	0.00321915
17	OAR3_OAR17_35502705	41836680	0	A	G	0.373	0.251327	0.0818557	-41.3444	0.815388	100000	0.00311903	0.00152633	0.00326725
9	OAR3_OAR9_42093008	45604126	0	A	G	0.172	-0.377731	0.122102	-41.346	0.33251	100000	0.00291435	0.001529	0.00327156
20	OAR3_OAR20_40091147	44487366	0	A	G	0.291	-0.274846	0.0949366	-41.3463	1.13933	100000	0.00515705	0.00152939	0.00327219
20	OAR3_OAR20_40105055	44501325	0	G	A	0.291	-0.274846	0.0949366	-41.3463	1.13933	100000	0.00515705	0.00152939	0.00327219
20	OAR3_OAR20_40110634	44506909	0	A	G	0.291	-0.274846	0.0949366	-41.3463	1.13933	100000	0.00515705	0.00152939	0.00327219
3	OAR3_OAR3_190958302	205158185	0	A	G	0.269	-0.319282	0.108129	-41.3476	0.807493	100000	0.00437852	0.00153169	0.0032759
9	OAR3_OAR9_3026216	2858440	1	A	C	0.28	0.238197	0.0850373	-41.3488	0.689804	100000	0.0067015	0.00153355	0.00327891
17	OAR3_OAR17_30667244	34548530	0	G	A	0.358	0.264175	0.0832462	-41.3488	0.398946	100000	0.00230179	0.00153363	0.00327904
19	OAR3_OAR19_29969599	31320845	1	A	G	0.205	-0.375854	0.103623	-41.35	1e-05	100000	0.000564237	0.00153555	0.00328214
2	OAR3_OAR2_117566274	128427608	0	C	T	0.104	-0.460917	0.141404	-41.3501	1e-05	100000	0.00177738	0.00153582	0.00328258
1	OAR3_OAR1_258671435	283676422	0	T	G	0.142	-0.361377	0.120388	-41.3505	1e-05	100000	0.00380544	0.00153651	0.00328369
1	OAR3_OAR1_258672416	283677403	0	T	C	0.142	-0.361377	0.120388	-41.3505	1e-05	100000	0.00380544	0.00153651	0.00328369
1	OAR3_OAR1_258676291	283681173	0	T	G	0.142	-0.361377	0.120388	-41.3505	1e-05	100000	0.00380544	0.00153651	0.00328369
15	OAR3_OAR15_78551327	87609816	0	T	C	0.239	-0.31866	0.0988896	-41.3509	1e-05	100000	0.00198822	0.00153706	0.00328458
3	OAR3_OAR3_22977718	24195297	0	C	T	0.321	0.298475	0.0896166	-41.3517	1e-05	100000	0.00143185	0.00153843	0.00328679
12	OAR3_OAR12_20444767	24392037	0	G	A	0.246	-0.306529	0.110895	-41.3524	1e-05	100000	0.00741787	0.00153971	0.00328886
26	S48868.1	3200577	0	C	T	0.396	0.289811	0.0949046	-41.3531	0.751063	100000	0.0032742	0.00154082	0.00329064
4	OAR3_OAR4_74658278	82150078	1	C	T	0.053	0.472836	0.189024	-41.3574	3.0808	100000	0.0148959	0.00154797	0.00330219
7	OAR3_OAR7_91969335	99774679	0	G	A	0.112	-0.414883	0.141959	-41.3575	0.97024	100000	0.00477148	0.00154817	0.0033025
1	OAR3_OAR1_178959045	198414801	0	A	G	0.261	0.318787	0.0989322	-41.3645	0.0130133	100000	0.00198884	0.00156003	0.00332161
17	OAR3_OAR17_64873643	74416103	0	C	T	0.396	-0.273626	0.0875496	-41.3665	1.06249	100000	0.00265401	0.00156343	0.00332709
1	OAR3_OAR1_183519152	203240023	0	A	G	0.09	0.424732	0.140498	-41.3666	0.479718	100000	0.00357871	0.00156354	0.00332727
1	OAR3_OAR1_31702755	33558042	0	C	T	0.425	0.304835	0.0911188	-41.3685	0.0439566	100000	0.0013679	0.00156686	0.00333261
1	OAR3_OAR1_31709184	33564479	0	T	C	0.425	0.304835	0.0911188	-41.3685	0.0439566	100000	0.0013679	0.00156686	0.00333261
1	OAR3_OAR1_31726455	33585007	0	C	T	0.425	0.304835	0.0911188	-41.3685	0.0439566	100000	0.0013679	0.00156686	0.00333261
1	OAR3_OAR1_3346205	3476687	0	C	A	0.485	-0.276775	0.0947288	-41.3696	0.66617	100000	0.00478223	0.00156871	0.00333558
14	OAR3_OAR14_53888430	58294414	0	T	C	0.216	0.299663	0.112279	-41.3706	1.11208	100000	0.00959884	0.00157028	0.00333811
9	OAR3_OAR9_73212294	81402599	0	T	C	0.216	-0.321956	0.113778	-41.377	0.766797	100000	0.00619117	0.00158136	0.00335591
14	OAR3_OAR14_49052215	52792848	0	A	G	0.328	0.269389	0.0828735	-41.377	0.659082	100000	0.00182614	0.00158137	0.00335592
14	OAR3_OAR14_49044485	52799259	0	C	T	0.328	0.269389	0.0828735	-41.377	0.659082	100000	0.00182614	0.00158137	0.00335592
19	OAR3_OAR19_28210265	29509710	2	C	T	0.215	-0.354839	0.0990275	-41.3779	1e-05	100000	0.000649441	0.00158277	0.00335817
16	OAR3_OAR16_64890977	70941127	1	A	G	0.447	-0.263783	0.0958657	-41.3781	1.25469	100000	0.00767652	0.00158321	0.00335888
9	OAR3_OAR9_22457820	24280668	0	A	G	0.149	0.418034	0.125534	-41.3787	0.0756622	100000	0.00143421	0.00158415	0.00336038
26	OAR3_OAR26_3251751	3799238	0	G	A	0.478	0.273116	0.079005	-41.379	1e-05	100000	0.000968137	0.00158476	0.00336137
19	OAR3_OAR19_43845775	45824049	0	T	C	0.134	0.353677	0.125162	-41.3815	1.68478	100000	0.00625912	0.00158896	0.00336811
19	OAR3_OAR19_43845783	45824057	0	A	G	0.134	0.353677	0.125162	-41.3815	1.68478	100000	0.00625912	0.00158896	0.00336811
19	OAR3_OAR19_43862349	45840622	0	C	T	0.134	0.353677	0.125162	-41.3815	1.68478	100000	0.00625912	0.00158896	0.00336811
19	OAR3_OAR19_43894292	45872874	0	T	G	0.134	0.353677	0.125162	-41.3815	1.68478	100000	0.00625912	0.00158896	0.00336811
9	OAR3_OAR9_62040379	68604653	0	G	A	0.075	0.480707	0.164244	-41.3842	1.04263	100000	0.00471453	0.00159377	0.00337582
18	OAR18_68172786.1	66061822	0	T	C	0.194	0.341829	0.105556	-41.3847	1e-05	100000	0.00189482	0.00159466	0.00337725
15	OAR3_OAR15_80403072	89744705	0	C	T	0.41	0.259327	0.0801751	-41.3881	0.330009	100000	0.00191702	0.00160047	0.00338655
15	OAR3_OAR15_80419639	89761431	0	A	G	0.41	0.259327	0.0801751	-41.3881	0.330009	100000	0.00191702	0.00160047	0.00338655
15	OAR3_OAR15_80421983	89763777	0	C	T	0.41	0.259327	0.0801751	-41.3881	0.330009	100000	0.00191702	0.00160047	0.00338655
15	OAR3_OAR15_80422049	89763843	0	T	C	0.41	0.259327	0.0801751	-41.3881	0.330009	100000	0.00191702	0.00160047	0.00338655
13	OAR3_OAR13_70097219	73512432	0	T	G	0.396	0.231534	0.0880449	-41.3901	2.77482	100000	0.0106559	0.00160394	0.00339211
2	OAR2_58905704.1	58486371	1	G	A	0.409	-0.221923	0.0827515	-41.3946	6.77631	100000	0.00927298	0.00161192	0.00340488
22	OAR3_OAR22_32045258	36258604	0	A	C	0.433	-0.296714	0.0821557	-41.3972	1e-05	100000	0.000593079	0.0016163	0.00341189
19	OAR3_OAR19_28864252	30164336	0	T	C	0.201	-0.382789	0.102718	-41.401	1e-05	100000	0.00040882	0.001623	0.0034226
16	OAR3_OAR16_60271323	65826229	0	T	C	0.291	-0.310654	0.0872897	-41.4044	1e-05	100000	0.000701848	0.00162904	0.00343225
9	OAR9_12984647.1	13870439	0	C	T	0.403	0.237627	0.0839427	-41.4054	1.30069	100000	0.00617178	0.00163078	0.00343502
9	OAR3_OAR9_12805974	13998371	0	C	T	0.403	0.237627	0.0839427	-41.4054	1.30069	100000	0.00617178	0.00163078	0.00343502
9	OAR3_OAR9_72500196	80691985	0	C	T	0.388	-0.238271	0.0806083	-41.407	0.294857	100000	0.00433993	0.00163374	0.00343974
16	OAR3_OAR16_64058348	70194226	1	C	T	0.492	-0.277934	0.0914275	-41.4072	1e-05	100000	0.00340786	0.00163407	0.00344028
4	OAR3_OAR4_107054433	116604086	0	G	A	0.448	0.279385	0.0796363	-41.4078	0.119138	100000	0.000823967	0.00163509	0.00344189
12	OAR3_OAR12_13497472	16701205	0	C	T	0.067	0.568966	0.167594	-41.4092	1e-05	100000	0.00117446	0.00163763	0.00344595
19	OAR3_OAR19_45120261	47100330	0	T	C	0.254	0.298902	0.092412	-41.4097	0.634409	100000	0.00191731	0.00163845	0.00344726
19	OAR19_47530688.1	47109014	0	C	T	0.254	0.298902	0.092412	-41.4097	0.634409	100000	0.00191731	0.00163845	0.00344726
19	OAR3_OAR19_45139076	47119175	0	G	T	0.254	0.298902	0.092412	-41.4097	0.634409	100000	0.00191731	0.00163845	0.00344726
19	OAR3_OAR19_45139942	47120041	0	G	A	0.254	0.298902	0.092412	-41.4097	0.634409	100000	0.00191731	0.00163845	0.00344726
17	OAR3_OAR17_36710644	43314838	0	T	C	0.373	0.250605	0.0913773	-41.4097	1.76018	100000	0.00786855	0.00163848	0.00344731
17	OAR3_OAR17_36712259	43316453	0	A	G	0.373	0.250605	0.0913773	-41.4097	1.76018	100000	0.00786855	0.00163848	0.00344731
4	OAR3_OAR4_74960951	82452430	1	T	C	0.106	0.379639	0.145259	-41.4102	1.1397	100000	0.0111228	0.00163941	0.00344879
4	OAR3_OAR4_27440874	30838678	1	A	G	0.417	0.286123	0.0928532	-41.4122	0.685384	100000	0.00301965	0.00164292	0.00345439
4	OAR3_OAR4_27449600	30847490	1	C	T	0.417	0.286123	0.0928532	-41.4122	0.685384	100000	0.00301965	0.00164292	0.00345439
24	OAR3_OAR24_8194079	8430069	0	A	G	0.149	-0.394985	0.128602	-41.4132	1.29311	100000	0.00310988	0.00164472	0.00345725
13	OAR3_OAR13_55607355	58649065	0	G	A	0.134	0.335474	0.124543	-41.4139	1.10781	100000	0.00898239	0.00164591	0.00345915
13	OAR3_OAR13_55665877	58707607	0	A	G	0.134	0.335474	0.124543	-41.4139	1.10781	100000	0.00898239	0.00164591	0.00345915
13	OAR3_OAR13_55700308	58741895	0	T	C	0.134	0.335474	0.124543	-41.4139	1.10781	100000	0.00898239	0.00164591	0.00345915
13	OAR3_OAR13_55725158	58766557	0	T	C	0.134	0.335474	0.124543	-41.4139	1.10781	100000	0.00898239	0.00164591	0.00345915
13	OAR3_OAR13_55725321	58766720	0	A	G	0.134	0.335474	0.124543	-41.4139	1.10781	100000	0.00898239	0.00164591	0.00345915
13	OAR3_OAR13_55746384	58788411	0	T	C	0.134	0.335474	0.124543	-41.4139	1.10781	100000	0.00898239	0.00164591	0.00345915
17	OAR3_OAR17_42351413	50363475	0	C	T	0.254	-0.322862	0.0998697	-41.4149	0.226559	100000	0.00192672	0.00164778	0.00346213
26	OAR3_OAR26_2089419	2564458	0	G	A	0.194	0.326467	0.0955788	-41.4161	1e-05	100000	0.00110112	0.00164986	0.00346544
5	OAR5_26459986.1	24718671	0	T	C	0.313	-0.238807	0.0879175	-41.4164	0.485687	100000	0.00845018	0.00165051	0.00346648
1	OAR3_OAR1_184221092	203945093	0	G	A	0.112	0.354902	0.122305	-41.4174	0.712236	100000	0.00506013	0.0016522	0.00346917
1	OAR3_OAR1_22468808	23377468	0	A	G	0.164	-0.350892	0.103765	-41.4176	0.410039	100000	0.00122382	0.00165268	0.00346993
3	OAR3_OAR3_188511517	202518748	0	A	C	0.403	0.266774	0.0891752	-41.4188	0.00144586	100000	0.00391863	0.0016547	0.00347314
2	OAR3_OAR2_101502183	110907832	0	G	A	0.478	-0.245514	0.0810792	-41.4202	0.270257	100000	0.00352708	0.00165725	0.0034772
10	OAR3_OAR10_35095687	36872812	0	C	T	0.119	-0.38282	0.141322	-41.4207	1.9912	100000	0.00862116	0.00165814	0.00347861
11	OAR3_OAR18_15758365	57052174	0	C	A	0.44	-0.258049	0.0861096	-41.4223	0.175065	100000	0.00386078	0.00166106	0.00348327
16	OAR3_OAR16_59928784	65376295	0	C	T	0.433	-0.26779	0.0843422	-41.4226	0.249363	100000	0.00229069	0.00166164	0.00348419
2	OAR3_OAR2_216563004	232304929	0	T	G	0.082	-0.458363	0.160323	-41.4233	2.32294	100000	0.00570598	0.00166295	0.00348626
7	OAR3_OAR7_37007107	40392820	0	G	A	0.373	0.300729	0.0871188	-41.4283	1e-05	100000	0.000983458	0.00167189	0.00350048
17	OAR3_OAR17_15122881	16811088	0	G	A	0.41	-0.223597	0.0851081	-41.4284	1.44241	100000	0.0107271	0.00167211	0.00350082
2	OAR3_OAR2_14769977	15272333	0	T	C	0.06	-0.478214	0.179679	-41.4284	1.90014	100000	0.00979175	0.00167211	0.00350083
5	OAR3_OAR5_4737151	5008729	0	C	G	0.104	0.338242	0.124272	-41.4291	1.03434	100000	0.00832478	0.00167334	0.00350279
5	OAR3_OAR5_4740208	5011787	0	G	A	0.104	0.338242	0.124272	-41.4291	1.03434	100000	0.00832478	0.00167334	0.00350279
5	OAR3_OAR5_4752333	5869844	0	T	C	0.104	0.338242	0.124272	-41.4291	1.03434	100000	0.00832478	0.00167334	0.00350279
7	OAR3_OAR7_57101610	61886060	0	T	C	0.231	0.335351	0.0933741	-41.4331	1e-05	100000	0.000632553	0.00168077	0.00351458
19	OAR3_OAR19_29396649	30696760	1	G	A	0.189	-0.384019	0.104512	-41.4347	1e-05	100000	0.000484423	0.00168363	0.00351911
19	OAR3_OAR19_29398331	30698442	1	A	G	0.189	-0.384019	0.104512	-41.4347	1e-05	100000	0.000484423	0.00168363	0.00351911
19	OAR3_OAR19_29966536	31317789	1	T	C	0.189	-0.384019	0.104512	-41.4347	1e-05	100000	0.000484423	0.00168363	0.00351911
2	OAR3_OAR2_38357139	40601746	0	A	G	0.485	-0.263179	0.0756634	-41.4398	1e-05	100000	0.000905522	0.00169296	0.00353391
2	OAR3_OAR2_38374180	40618834	0	T	C	0.485	-0.263179	0.0756634	-41.4398	1e-05	100000	0.000905522	0.00169296	0.00353391
3	OAR3_OAR3_34657807	36315645	0	T	C	0.276	0.309551	0.0906825	-41.4411	1e-05	100000	0.00110841	0.00169543	0.00353781
3	OAR3_OAR3_34664971	36322830	0	G	A	0.276	0.309551	0.0906825	-41.4411	1e-05	100000	0.00110841	0.00169543	0.00353781
17	OAR3_OAR17_32097860	36133901	1	G	T	0.356	0.260659	0.0864299	-41.4419	0.928694	100000	0.00365401	0.00169677	0.00353994
1	OAR3_OAR1_152391161	166825575	0	C	T	0.157	0.344408	0.110288	-41.4457	1e-05	100000	0.00267417	0.00170385	0.00355116
1	OAR3_OAR1_183537823	203258652	0	C	T	0.172	0.369983	0.113826	-41.4477	1e-05	100000	0.00182725	0.0017075	0.00355693
13	OAR3_OAR13_15030583	16112104	0	C	T	0.336	-0.313026	0.109339	-41.4491	2.15473	100000	0.00564426	0.00171027	0.00356131
14	OAR3_OAR14_20897200	22901884	0	C	T	0.157	-0.321922	0.123409	-41.4495	1.90642	100000	0.0112692	0.0017109	0.00356231
2	OAR3_OAR2_34589544	36454694	0	A	C	0.478	-0.231822	0.08221	-41.4506	1.39127	100000	0.00636233	0.00171299	0.00356561
2	OAR3_OAR2_117498664	128360269	1	T	C	0.144	-0.427772	0.127382	-41.4526	1e-05	100000	0.00131547	0.00171671	0.00357149
9	OAR3_OAR9_41772112	45282271	0	C	T	0.112	-0.482051	0.136217	-41.4541	1e-05	100000	0.000748003	0.00171953	0.00357596
1	OAR3_OAR1_182940238	202658244	0	C	T	0.112	0.396084	0.141996	-41.4542	1.05806	100000	0.00692073	0.00171977	0.00357633
1	OAR3_OAR1_182967765	202685775	0	A	G	0.112	0.396084	0.141996	-41.4542	1.05806	100000	0.00692073	0.00171977	0.00357633
1	OAR3_OAR1_182969863	202687874	0	T	C	0.112	0.396084	0.141996	-41.4542	1.05806	100000	0.00692073	0.00171977	0.00357633
16	OAR3_OAR16_56613833	61940324	0	T	C	0.149	-0.342152	0.112122	-41.4547	0.112622	100000	0.00329429	0.00172054	0.00357754
1	OAR3_OAR1_126041460	136118234	1	T	C	0.462	0.262043	0.0891355	-41.4549	1e-05	100000	0.00454319	0.0017211	0.00357843
16	OAR16_69472743.1	69848131	0	A	G	0.239	-0.31866	0.0988895	-41.4558	1e-05	100000	0.00198822	0.00172259	0.00358078
20	OAR20_40442675.1	41270985	0	C	T	0.052	0.55477	0.191753	-41.4563	0.290262	100000	0.00518471	0.00172366	0.00358247
5	OAR3_OAR5_22725963	23861818	0	A	G	0.358	0.30732	0.102313	-41.4571	1e-05	100000	0.00378395	0.00172508	0.00358472
5	OAR3_OAR5_22781056	23916112	0	C	T	0.358	0.30732	0.102313	-41.4571	1e-05	100000	0.00378395	0.00172508	0.00358472
5	OAR3_OAR5_22821029	23956094	0	C	T	0.358	0.30732	0.102313	-41.4571	1e-05	100000	0.00378395	0.00172508	0.00358472
5	OAR3_OAR5_22904984	24034800	0	A	G	0.358	0.30732	0.102313	-41.4571	1e-05	100000	0.00378395	0.00172508	0.00358472
5	OAR3_OAR5_22915072	24044916	0	T	C	0.358	0.30732	0.102313	-41.4571	1e-05	100000	0.00378395	0.00172508	0.00358472
5	OAR3_OAR5_22939227	24069244	0	A	G	0.358	0.30732	0.102313	-41.4571	1e-05	100000	0.00378395	0.00172508	0.00358472
14	OAR3_OAR14_50923735	55366428	0	T	G	0.358	0.245157	0.0856226	-41.4571	0.439518	100000	0.0056388	0.00172516	0.00358484
6	OAR3_OAR6_104076840	114812114	0	A	C	0.194	-0.288077	0.103307	-41.4593	0.531404	100000	0.00693705	0.00172932	0.00359141
6	OAR3_OAR6_104084366	114820608	0	C	T	0.194	-0.288077	0.103307	-41.4593	0.531404	100000	0.00693705	0.00172932	0.00359141
6	OAR3_OAR6_104096400	114832730	0	G	A	0.194	-0.288077	0.103307	-41.4593	0.531404	100000	0.00693705	0.00172932	0.00359141
17	OAR3_OAR17_37384292	44207772	0	T	C	0.299	0.268871	0.0946716	-41.4613	0.946797	100000	0.00601582	0.001733	0.00359721
6	OAR3_OAR6_102328449	113066994	0	A	C	0.194	-0.311454	0.107089	-41.4622	0.0887819	100000	0.00496682	0.00173471	0.00359992
6	OAR3_OAR6_102328510	113067055	0	T	C	0.194	-0.311454	0.107089	-41.4622	0.0887819	100000	0.00496682	0.00173471	0.00359992
6	OAR3_OAR6_102366403	113104828	0	T	C	0.194	-0.311454	0.107089	-41.4622	0.0887819	100000	0.00496682	0.00173471	0.00359992
6	OAR3_OAR6_102397539	113136082	0	T	C	0.194	-0.311454	0.107089	-41.4622	0.0887819	100000	0.00496682	0.00173471	0.00359992
2	OAR3_OAR2_111759654	122189171	0	G	A	0.485	0.262633	0.0712862	-41.4637	1e-05	100000	0.000469257	0.00173752	0.00360435
1	OAR3_OAR1_60837044	66039350	0	A	G	0.336	0.241852	0.0879755	-41.4657	0.810291	100000	0.00772927	0.0017414	0.00361046
22	OAR3_OAR22_18037024	21309443	0	T	C	0.194	0.327446	0.11369	-41.467	0.296578	100000	0.00537733	0.00174373	0.00361412
19	OAR3_OAR19_39975899	41774276	0	T	C	0.179	-0.32396	0.109985	-41.4704	0.24071	100000	0.00447071	0.00175031	0.00362449
9	OAR3_OAR9_6962019	7119142	0	A	G	0.47	0.23654	0.0823269	-41.4722	0.866644	100000	0.00548382	0.00175375	0.0036299
9	OAR3_OAR9_6989188	7145920	0	G	A	0.47	0.23654	0.0823269	-41.4722	0.866644	100000	0.00548382	0.00175375	0.0036299
1	OAR3_OAR1_72660049	77669544	1	T	G	0.348	0.239	0.0808536	-41.4732	1.68485	100000	0.00433927	0.00175568	0.00363295
2	OAR3_OAR2_221391603	237218252	0	T	C	0.396	0.24865	0.0873516	-41.474	1.39523	100000	0.00590766	0.00175715	0.00363526
1	OAR3_OAR1_65235928	69485338	0	T	C	0.336	0.254687	0.0929265	-41.476	2.29628	100000	0.00790698	0.00176089	0.00364115
1	OAR3_OAR1_65248256	69497664	0	A	G	0.336	0.254687	0.0929265	-41.476	2.29628	100000	0.00790698	0.00176089	0.00364115
19	OAR3_OAR19_4155120	4469258	0	A	G	0.291	0.292319	0.0989609	-41.4762	1.91081	100000	0.00436499	0.00176141	0.00364195
1	OAR3_OAR1_211953825	233042323	0	C	T	0.104	-0.405743	0.120886	-41.4769	0.0951667	100000	0.00132273	0.00176272	0.00364402
1	OAR3_OAR1_273987441	299578927	0	C	T	0.119	0.400735	0.136687	-41.4775	1e-05	100000	0.00464833	0.00176386	0.00364581
1	OAR3_OAR1_273987756	299579243	0	C	T	0.119	0.400735	0.136687	-41.4775	1e-05	100000	0.00464833	0.00176386	0.00364581
1	OAR3_OAR1_271739090	297294733	0	C	T	0.366	-0.254057	0.0999009	-41.4795	1.27446	100000	0.0133771	0.00176772	0.00365187
1	OAR3_OAR1_71439273	76439543	0	T	C	0.351	0.259385	0.085065	-41.4796	0.401663	100000	0.00331688	0.00176777	0.00365196
9	OAR3_OAR9_7369038	7521898	0	A	G	0.425	-0.240751	0.0905147	-41.4807	0.915135	100000	0.00983606	0.00176999	0.00365545
1	OAR3_OAR1_258466618	283475425	0	T	C	0.448	-0.279093	0.0855176	-41.4817	1e-05	100000	0.00175596	0.00177191	0.00365846
1	OAR3_OAR1_125740285	135816831	0	A	G	0.276	-0.344577	0.097927	-41.482	1e-05	100000	0.000797223	0.00177256	0.00365948
10	OAR3_OAR10_47262253	50419457	0	G	T	0.187	0.357264	0.112318	-41.4841	1e-05	100000	0.00225159	0.0017766	0.00366583
10	OAR3_OAR10_47274757	50431617	0	G	A	0.187	0.357264	0.112318	-41.4841	1e-05	100000	0.00225159	0.0017766	0.00366583
21	OAR3_OAR21_31572286	33406789	0	A	G	0.425	-0.266053	0.0812031	-41.4861	0.566682	100000	0.00168902	0.0017804	0.0036718
2	OAR3_OAR2_138655459	150859656	0	C	T	0.321	-0.3	0.0858929	-41.4862	1e-05	100000	0.000865326	0.00178054	0.00367201
1	OAR3_OAR1_181694914	201418073	0	G	T	0.097	0.431236	0.150009	-41.4864	0.523633	100000	0.00546014	0.00178102	0.00367277
9	OAR3_OAR9_61926340	68491083	0	A	C	0.239	0.285672	0.0976798	-41.4879	0.857112	100000	0.00474432	0.00178399	0.00367742
20	OAR3_OAR20_26644301	29342298	0	G	A	0.418	-0.250492	0.0865318	-41.4884	1.04985	100000	0.0051606	0.00178479	0.00367868
20	OAR3_OAR20_26646146	29344143	0	C	T	0.418	-0.250492	0.0865318	-41.4884	1.04985	100000	0.0051606	0.00178479	0.00367868
9	OAR3_OAR9_10838473	11867183	0	C	T	0.433	-0.235669	0.086887	-41.4903	0.878108	100000	0.00853992	0.00178851	0.00368451
2	OAR3_OAR2_126961603	138303681	0	A	C	0.41	-0.2985	0.0852055	-41.4942	1e-05	100000	0.00083697	0.00179616	0.0036965
1	OAR3_OAR1_66867461	71471811	0	T	C	0.351	0.326896	0.101046	-41.4961	0.149038	100000	0.00191342	0.00179981	0.00370222
1	OAR3_OAR1_26972272	28813437	1	G	A	0.265	-0.286923	0.0893599	-41.4969	0.375416	100000	0.00205814	0.00180135	0.00370463
2	OAR3_OAR2_17350665	18087025	0	A	G	0.5	0.25123	0.0937614	-41.4984	2.16012	100000	0.00933152	0.00180429	0.00370924
1	OAR3_OAR1_68953855	73877822	0	C	T	0.134	0.40568	0.134726	-41.4989	1.46366	100000	0.0037038	0.00180537	0.00371093
6	OAR3_OAR6_102468398	113207344	0	C	T	0.336	-0.269581	0.0821121	-41.502	1e-05	100000	0.00165505	0.00181148	0.00372049
18	OAR3_OAR18_11699986	12619796	0	C	T	0.261	-0.275548	0.103205	-41.5053	1.40812	100000	0.00957376	0.00181802	0.00373072
16	OAR16_65348924.1	65370103	0	C	A	0.351	-0.276328	0.0828786	-41.5055	1e-05	100000	0.00141634	0.0018183	0.00373115
2	OAR2_65907499.1	66045443	0	T	C	0.075	-0.49893	0.168372	-41.5097	0.588253	100000	0.00424973	0.00182681	0.00374445
3	OAR3_OAR3_125265603	134766895	0	G	A	0.351	-0.280085	0.0893564	-41.5101	1e-05	100000	0.00258369	0.00182748	0.0037455
1	OAR3_OAR1_126292835	136371290	0	T	G	0.239	0.278861	0.106033	-41.5117	0.241623	100000	0.0106498	0.00183079	0.00375067
1	OAR3_OAR1_126312455	136390814	0	C	A	0.239	0.278861	0.106033	-41.5117	0.241623	100000	0.0106498	0.00183079	0.00375067
1	OAR3_OAR1_126383304	136462295	0	A	C	0.239	0.278861	0.106033	-41.5117	0.241623	100000	0.0106498	0.00183079	0.00375067
1	OAR1_136990502.1	136493759	0	C	T	0.239	0.278861	0.106033	-41.5117	0.241623	100000	0.0106498	0.00183079	0.00375067
7	OAR3_OAR7_78528976	85148558	0	C	A	0.433	0.261932	0.0886321	-41.5121	0.631949	100000	0.0043478	0.0018314	0.00375161
1	OAR3_OAR1_123543434	133547987	1	T	G	0.341	-0.254542	0.0992467	-41.5158	5.3863	100000	0.0126437	0.00183882	0.00376319
1	OAR3_OAR1_252621705	277253768	0	T	C	0.351	0.243333	0.082524	-41.517	0.416921	100000	0.00443081	0.00184139	0.00376719
9	OAR3_OAR9_65260926	72448193	0	T	C	0.448	-0.309085	0.0955316	-41.5201	0.425781	100000	0.00191171	0.00184745	0.00377665
9	OAR3_OAR9_72527974	80719774	0	C	T	0.463	-0.249081	0.0941606	-41.5207	0.735767	100000	0.0102244	0.00184871	0.00377861
18	S44748.1	61017134	0	C	T	0.373	0.264342	0.08264	-41.5221	0.0788577	100000	0.00213435	0.00185157	0.00378307
5	OAR3_OAR5_18733746	19655988	0	G	T	0.336	-0.230731	0.0891539	-41.5251	0.638752	100000	0.0118963	0.0018575	0.00379231
16	OAR3_OAR16_63365167	69502065	1	A	G	0.212	-0.31888	0.105551	-41.5259	0.229245	100000	0.00359893	0.00185923	0.00379499
21	OAR3_OAR21_32494856	34358547	1	C	A	0.318	-0.281931	0.0954072	-41.5266	0.537776	100000	0.00435084	0.00186071	0.00379729
14	OAR3_OAR14_45019256	48626101	0	T	C	0.358	-0.252619	0.0808484	-41.5272	1.17982	100000	0.00266009	0.00186184	0.00379905
21	OAR3_OAR21_33704528	35553153	0	G	T	0.097	0.319447	0.129056	-41.528	0.997007	100000	0.01593	0.00186348	0.00380161
22	OAR3_OAR22_31801551	36016233	0	T	C	0.373	-0.305447	0.0834286	-41.5281	1e-05	100000	0.000505574	0.00186363	0.00380185
5	OAR3_OAR5_21204445	22341605	0	C	T	0.321	-0.256123	0.0868333	-41.5289	0.496721	100000	0.0044188	0.00186526	0.00380438
1	OAR3_OAR1_72653803	77663298	0	C	T	0.381	0.240974	0.0760868	-41.5293	1.04563	100000	0.00234556	0.00186618	0.00380581
12	OAR3_OAR12_62674610	69145014	0	G	A	0.097	-0.534188	0.142123	-41.5308	1e-05	100000	0.000368162	0.00186916	0.00381045
25	OAR3_OAR25_42650822	44945911	0	A	G	0.358	0.341009	0.130913	-41.5318	1e-05	100000	0.0113802	0.00187121	0.00381363
1	OAR3_OAR1_67488549	72133418	0	G	T	0.157	-0.352272	0.119114	-41.532	0.500828	100000	0.00432093	0.00187171	0.00381441
1	OAR3_OAR1_67509827	72154779	0	G	A	0.157	-0.352272	0.119114	-41.532	0.500828	100000	0.00432093	0.00187171	0.00381441
1	OAR3_OAR1_67520599	72165583	0	C	A	0.157	-0.352272	0.119114	-41.532	0.500828	100000	0.00432093	0.00187171	0.00381441
1	OAR3_OAR1_67528021	72173020	0	A	G	0.157	-0.352272	0.119114	-41.532	0.500828	100000	0.00432093	0.00187171	0.00381441
7	OAR3_OAR7_78872208	85491476	0	T	C	0.44	0.260979	0.091657	-41.5368	1.0444	100000	0.00589448	0.00188138	0.00382943
2	OAR3_OAR2_117567773	128429107	0	A	G	0.269	-0.320817	0.0989333	-41.5375	1e-05	100000	0.00186993	0.00188288	0.00383176
18	OAR3_OAR18_64199761	66031014	0	T	G	0.201	0.36276	0.103831	-41.5418	1e-05	100000	0.000862482	0.00189166	0.00384539
9	OAR3_OAR9_52024844	56940783	0	G	A	0.358	-0.244723	0.0882239	-41.5424	0.720778	100000	0.00722234	0.0018929	0.00384731
18	OAR3_OAR18_64475489	66298366	1	A	G	0.402	0.265128	0.0838286	-41.5429	0.943814	100000	0.00237605	0.00189405	0.00384909
9	OAR9_74756145.1	78636778	0	A	G	0.157	-0.317943	0.11186	-41.5452	0.904153	100000	0.00597727	0.00189873	0.00385635
5	OAR3_OAR5_13051501	13692874	0	A	G	0.396	0.279532	0.0877543	-41.5484	0.111234	100000	0.00222112	0.00190529	0.00386652
2	OAR3_OAR2_57640144	61748140	0	C	A	0.142	-0.34021	0.107021	-41.5499	0.155537	100000	0.00226434	0.00190837	0.0038713
14	OAR3_OAR14_20680116	22612806	0	G	A	0.216	-0.329484	0.104923	-41.5516	0.0710281	100000	0.00253994	0.00191189	0.00387675
14	OAR3_OAR14_20695533	22628223	0	T	C	0.216	-0.329484	0.104923	-41.5516	0.0710281	100000	0.00253994	0.00191189	0.00387675
14	OAR3_OAR14_20712041	22644826	0	T	C	0.216	-0.329484	0.104923	-41.5516	0.0710281	100000	0.00253994	0.00191189	0.00387675
14	OAR3_OAR14_20768072	22700743	0	A	G	0.216	-0.329484	0.104923	-41.5516	0.0710281	100000	0.00253994	0.00191189	0.00387675
14	OAR3_OAR14_52610938	57021691	0	T	C	0.313	0.225411	0.0889102	-41.553	0.0306266	100000	0.0136513	0.00191489	0.00388138
16	OAR3_OAR16_64157360	70291817	1	T	C	0.318	-0.300926	0.0984066	-41.5539	0.0639502	100000	0.00323368	0.00191676	0.00388429
16	OAR3_OAR16_64170351	70304814	1	T	C	0.318	-0.300926	0.0984066	-41.5539	0.0639502	100000	0.00323368	0.00191676	0.00388429
17	OAR3_OAR17_10636771	12076885	1	C	T	0.439	0.258884	0.0855559	-41.5542	0.185097	100000	0.00354928	0.00191737	0.00388523
24	OAR3_OAR24_13025198	13279963	0	T	C	0.306	-0.242451	0.0962543	-41.555	1.43996	100000	0.014243	0.001919	0.00388775
27	OAR3_OARX_54045875	59759264	0	T	C	0.239	-0.321726	0.0859027	-41.5556	1e-05	100000	0.00038467	0.00192024	0.00388967
17	OAR3_OAR17_24573404	27541178	1	T	C	0.455	-0.282038	0.0946779	-41.561	1.35498	100000	0.00406354	0.0019317	0.00390739
1	OAR3_OAR1_258010617	282999319	0	C	T	0.463	-0.235882	0.084792	-41.5647	0.749705	100000	0.00706538	0.00193946	0.00391938
4	OAR3_OAR4_93727248	102504194	0	G	A	0.075	0.467665	0.16522	-41.5653	0.414998	100000	0.00617638	0.00194072	0.00392132
7	OAR3_OAR7_74700245	81214319	0	C	T	0.336	-0.231679	0.0879514	-41.5675	0.910368	100000	0.0105308	0.00194535	0.00392847
1	OAR3_OAR1_41870434	44445451	0	G	A	0.067	0.462723	0.173311	-41.5677	1.09468	100000	0.00957396	0.00194586	0.00392926
22	OAR3_OAR22_33811834	38018866	0	C	T	0.381	0.264	0.0916448	-41.5688	1.35477	100000	0.00536964	0.00194811	0.00393273
3	OAR3_OAR3_102822644	109127500	1	C	T	0.28	0.309182	0.0956564	-41.5725	1e-05	100000	0.00193029	0.00195592	0.00394478
3	OAR3_109226159.1	109138551	1	T	C	0.28	0.309182	0.0956564	-41.5725	1e-05	100000	0.00193029	0.00195592	0.00394478
3	OAR3_OAR3_102839223	109144080	1	C	T	0.28	0.309182	0.0956564	-41.5725	1e-05	100000	0.00193029	0.00195592	0.00394478
3	OAR3_OAR3_102841258	109146115	1	G	A	0.28	0.309182	0.0956564	-41.5725	1e-05	100000	0.00193029	0.00195592	0.00394478
3	OAR3_OAR3_102876961	109181594	1	T	C	0.28	0.309182	0.0956564	-41.5725	1e-05	100000	0.00193029	0.00195592	0.00394478
5	OAR3_OAR5_105941447	115634124	0	A	G	0.388	0.280035	0.0906925	-41.5741	0.51455	100000	0.00296455	0.00195949	0.00395028
5	OAR3_OAR5_105968896	115661689	0	C	T	0.388	0.280035	0.0906925	-41.5741	0.51455	100000	0.00296455	0.00195949	0.00395028
5	OAR3_OAR5_105975359	115668157	0	G	A	0.388	0.280035	0.0906925	-41.5741	0.51455	100000	0.00296455	0.00195949	0.00395028
5	OAR3_OAR5_105978012	115670809	0	T	C	0.388	0.280035	0.0906925	-41.5741	0.51455	100000	0.00296455	0.00195949	0.00395028
5	OAR3_OAR5_105990007	115682895	0	A	G	0.388	0.280035	0.0906925	-41.5741	0.51455	100000	0.00296455	0.00195949	0.00395028
5	OAR3_OAR5_106000244	115693155	0	A	G	0.388	0.280035	0.0906925	-41.5741	0.51455	100000	0.00296455	0.00195949	0.00395028
20	OAR3_OAR20_27871090	30762627	0	C	T	0.41	0.250202	0.088541	-41.5743	1.15368	100000	0.00625804	0.00195977	0.00395071
21	OAR3_OAR21_32395699	34259239	0	A	G	0.313	-0.28134	0.0866925	-41.5746	0.170513	100000	0.00185588	0.00196036	0.00395161
9	OAR3_OAR9_6820827	6951589	0	C	T	0.493	-0.25511	0.0888252	-41.5774	0.816314	100000	0.0055014	0.00196641	0.00396093
17	OAR3_OAR17_32824575	36859173	0	T	C	0.455	0.228379	0.0793587	-41.5801	1.52557	100000	0.00541322	0.00197231	0.00397003
6	OAR3_OAR6_101532340	112229421	1	T	C	0.288	-0.275365	0.0947783	-41.5849	0.590981	100000	0.00500926	0.00198267	0.00398597
4	OAR4_37402301.1	39960166	1	G	A	0.061	-0.568966	0.17795	-41.5853	1e-05	100000	0.00214319	0.00198353	0.00398729
4	OAR3_OAR4_35432252	39979148	1	G	A	0.061	-0.568966	0.17795	-41.5853	1e-05	100000	0.00214319	0.00198353	0.00398729
19	OAR3_OAR19_40997705	42857231	1	G	A	0.303	-0.321727	0.101236	-41.5866	1e-05	100000	0.00227065	0.00198636	0.00399165
16	OAR3_OAR16_63890775	70026054	0	T	C	0.239	-0.318675	0.0988923	-41.5889	0.0158182	100000	0.00198784	0.00199114	0.00399898
26	OAR3_OAR26_12110017	14190893	0	A	G	0.052	0.575915	0.195843	-41.5928	0.70144	100000	0.00453206	0.00199972	0.00401216
1	OAR3_OAR1_261989910	287226173	0	T	C	0.358	-0.268836	0.0853168	-41.5938	0.251859	100000	0.00246008	0.00200188	0.00401548
1	OAR3_OAR1_262013906	287250307	0	T	C	0.358	-0.268836	0.0853168	-41.5938	0.251859	100000	0.00246008	0.00200188	0.00401548
10	OAR3_OAR10_34261884	36047579	0	A	G	0.328	0.276436	0.0978067	-41.5939	0.655684	100000	0.00624909	0.00200205	0.00401574
10	OAR3_OAR10_34261968	36047663	0	T	G	0.328	0.276436	0.0978067	-41.5939	0.655684	100000	0.00624909	0.00200205	0.00401574
9	OAR3_OAR9_70976383	78976628	1	A	G	0.439	-0.242202	0.083051	-41.597	1e-05	100000	0.00485674	0.00200894	0.00402632
2	OAR3_OAR2_17366974	18103386	1	G	A	0.371	-0.25996	0.0934087	-41.598	1.81775	100000	0.00704304	0.00201108	0.00402959
21	OAR21_35623039.1	33851988	0	T	C	0.463	0.275431	0.0792036	-41.5992	1e-05	100000	0.000907725	0.00201375	0.00403369
2	OAR3_OAR2_138552386	150756395	0	C	A	0.187	-0.354683	0.0997634	-41.5994	1e-05	100000	0.000710023	0.00201406	0.00403416
12	OAR3_OAR12_8034550	9999142	0	C	T	0.366	0.301137	0.0904328	-41.5997	0.168518	100000	0.00143457	0.00201474	0.0040352
2	OAR3_OAR2_169611183	183077188	0	G	A	0.425	0.253912	0.0846296	-41.5998	0.472704	100000	0.00382182	0.00201508	0.00403573
2	OAR3_OAR2_169610150	183078920	0	T	C	0.425	0.253912	0.0846296	-41.5998	0.472704	100000	0.00382182	0.00201508	0.00403573
2	OAR3_OAR2_105171525	114733320	0	A	G	0.47	-0.256329	0.0907077	-41.6001	1.28679	100000	0.0062571	0.00201559	0.00403652
1	OAR3_OAR1_5088475	5261198	0	A	C	0.44	-0.225879	0.0796923	-41.6019	1.01678	100000	0.00611101	0.00201973	0.00404286
17	OAR3_OAR17_34597654	40787790	0	C	T	0.493	-0.257466	0.0824065	-41.6033	1e-05	100000	0.00266214	0.00202285	0.00404763
17	OAR3_OAR17_34598075	40788211	0	C	T	0.493	-0.257466	0.0824065	-41.6033	1e-05	100000	0.00266214	0.00202285	0.00404763
12	OAR3_OAR12_5857493	6630402	0	T	C	0.396	0.285924	0.0951504	-41.6039	0.412003	100000	0.00377048	0.00202402	0.00404944
19	OAR3_OAR19_3992625	4304736	0	C	T	0.425	0.259517	0.0932382	-41.6041	2.48688	100000	0.00703642	0.00202455	0.00405025
19	OAR3_OAR19_4008420	4320675	0	C	T	0.425	0.259517	0.0932382	-41.6041	2.48688	100000	0.00703642	0.00202455	0.00405025
19	OAR3_OAR19_4016088	4328346	0	C	T	0.425	0.259517	0.0932382	-41.6041	2.48688	100000	0.00703642	0.00202455	0.00405025
19	OAR3_OAR19_4035732	4348065	0	G	A	0.425	0.259517	0.0932382	-41.6041	2.48688	100000	0.00703642	0.00202455	0.00405025
3	OAR3_OAR3_91635950	98025227	0	G	A	0.433	-0.296714	0.0821557	-41.6054	1e-05	100000	0.000593083	0.00202732	0.00405448
3	OAR3_OAR3_112422752	119731729	0	C	T	0.201	0.347611	0.111174	-41.6062	1e-05	100000	0.00264355	0.00202911	0.00405723
19	OAR3_OAR19_43819550	45795625	0	G	A	0.231	0.338279	0.109762	-41.609	0.392786	100000	0.00301547	0.00203526	0.00406664
5	S31115.1	49851738	0	T	C	0.254	0.278555	0.0973226	-41.6091	0.469765	100000	0.0056554	0.00203548	0.00406697
12	OAR3_OAR12_73282967	78676820	0	A	G	0.224	-0.261529	0.0906192	-41.6099	0.733828	100000	0.00528966	0.00203726	0.00406971
12	OAR3_OAR12_73289574	78683440	0	G	A	0.224	-0.261529	0.0906192	-41.6099	0.733828	100000	0.00528966	0.00203726	0.00406971
12	OAR3_OAR12_73296750	78690615	0	C	T	0.224	-0.261529	0.0906192	-41.6099	0.733828	100000	0.00528966	0.00203726	0.00406971
19	OAR3_OAR19_11910052	12578475	0	A	G	0.366	0.264037	0.0978223	-41.6134	1.36532	100000	0.00885017	0.00204518	0.00408181
21	OAR3_OAR21_13748623	16056301	0	C	A	0.097	-0.361711	0.147049	-41.614	2.61859	100000	0.0165703	0.00204645	0.00408377
21	OAR3_OAR21_13759203	16067133	0	A	G	0.097	-0.361711	0.147049	-41.614	2.61859	100000	0.0165703	0.00204645	0.00408377
18	OAR3_OAR18_9462452	10103293	0	A	G	0.5	0.252362	0.0883392	-41.6143	1.46964	100000	0.00574199	0.0020472	0.00408491
22	OAR3_OAR22_30095649	34308256	0	G	A	0.194	-0.362663	0.10491	-41.6166	0.0965239	100000	0.00096827	0.00205235	0.00409278
10	OAR3_OAR10_53895323	57607813	0	A	G	0.157	0.325517	0.118535	-41.6167	0.0941804	100000	0.00779099	0.00205244	0.00409292
10	OAR3_OAR10_53895718	57608208	0	T	C	0.157	0.325517	0.118535	-41.6167	0.0941804	100000	0.00779099	0.00205244	0.00409292
10	OAR3_OAR10_53904018	57616508	0	G	T	0.157	0.325517	0.118535	-41.6167	0.0941804	100000	0.00779099	0.00205244	0.00409292
2	OAR3_OAR2_126751353	138092951	0	C	A	0.463	0.275431	0.0792036	-41.617	1e-05	100000	0.000907726	0.0020531	0.00409392
2	OAR3_OAR2_38857310	41162565	0	T	C	0.448	0.263375	0.0776939	-41.6217	1e-05	100000	0.00119281	0.00206371	0.00411012
2	OAR3_OAR2_38866899	41172130	0	A	G	0.448	0.263375	0.0776939	-41.6217	1e-05	100000	0.00119281	0.00206371	0.00411012
16	OAR3_OAR16_52958756	57920417	1	T	C	0.394	0.25692	0.0796186	-41.6239	1e-05	100000	0.00196146	0.0020686	0.00411759
16	OAR3_OAR16_52969200	57930883	1	G	A	0.394	0.25692	0.0796186	-41.6239	1e-05	100000	0.00196146	0.0020686	0.00411759
16	OAR3_OAR16_52979720	57941304	1	T	C	0.394	0.25692	0.0796186	-41.6239	1e-05	100000	0.00196146	0.0020686	0.00411759
2	OAR2_14170474.1	15238470	0	G	A	0.142	-0.303993	0.115885	-41.6251	2.14229	100000	0.010841	0.00207144	0.00412192
13	OAR13_75018441.1	73003830	0	G	T	0.373	0.227863	0.0868624	-41.627	1.64008	100000	0.01084	0.00207578	0.00412854
13	OAR3_OAR13_69782537	73049548	0	A	G	0.373	0.227863	0.0868624	-41.627	1.64008	100000	0.01084	0.00207578	0.00412854
13	OAR3_OAR13_48205416	50918042	0	A	G	0.231	-0.280623	0.0975497	-41.6273	0.611014	100000	0.00542967	0.00207628	0.0041293
13	OAR3_OAR13_48222342	50935300	0	T	G	0.231	-0.280623	0.0975497	-41.6273	0.611014	100000	0.00542967	0.00207628	0.0041293
13	OAR3_OAR13_48237987	50951161	0	G	T	0.231	-0.280623	0.0975497	-41.6273	0.611014	100000	0.00542967	0.00207628	0.0041293
5	OAR3_OAR5_22743365	23879282	0	T	C	0.433	0.272288	0.0901655	-41.6281	1e-05	100000	0.00361178	0.00207828	0.00413234
5	OAR3_OAR5_22896471	24026287	0	A	C	0.433	0.272288	0.0901655	-41.6281	1e-05	100000	0.00361178	0.00207828	0.00413234
5	OAR3_OAR5_22914354	24044198	0	G	A	0.433	0.272288	0.0901655	-41.6281	1e-05	100000	0.00361178	0.00207828	0.00413234
5	OAR3_OAR5_22920467	24050485	0	A	G	0.433	0.272288	0.0901655	-41.6281	1e-05	100000	0.00361178	0.00207828	0.00413234
5	OAR3_OAR5_22935845	24065862	0	G	A	0.433	0.272288	0.0901655	-41.6281	1e-05	100000	0.00361178	0.00207828	0.00413234
5	OAR3_OAR5_22954621	24084905	0	C	T	0.433	0.272288	0.0901655	-41.6281	1e-05	100000	0.00361178	0.00207828	0.00413234
5	OAR3_OAR5_22980184	24110523	0	T	C	0.433	0.272288	0.0901655	-41.6281	1e-05	100000	0.00361178	0.00207828	0.00413234
21	OAR3_OAR21_31238969	33076932	0	G	T	0.418	-0.220364	0.0777485	-41.6282	0.531351	100000	0.00611216	0.0020783	0.00413238
8	OAR3_OAR8_25878517	28958336	0	G	T	0.127	0.433943	0.121017	-41.6306	1e-05	100000	0.000644156	0.00208392	0.00414096
8	OAR3_OAR8_25897978	28977658	0	A	G	0.127	0.433943	0.121017	-41.6306	1e-05	100000	0.000644156	0.00208392	0.00414096
8	OAR3_OAR8_25947695	29027334	0	C	T	0.127	0.433943	0.121017	-41.6306	1e-05	100000	0.000644156	0.00208392	0.00414096
15	S76025.1	57695103	0	G	A	0.142	0.334108	0.116267	-41.6309	1.40185	100000	0.00547692	0.00208458	0.00414196
15	OAR3_OAR15_52772845	57695171	0	T	C	0.142	0.334108	0.116267	-41.6309	1.40185	100000	0.00547692	0.00208458	0.00414196
9	OAR3_OAR9_62629596	69448477	0	G	A	0.478	0.239191	0.0793275	-41.6312	0.727599	100000	0.0036605	0.00208524	0.00414295
9	OAR9_7003718.1	7305827	0	T	C	0.44	-0.2241	0.0871022	-41.6332	1.00956	100000	0.0123789	0.00208971	0.00414977
9	OAR3_OAR9_7162187	7319677	0	T	C	0.44	-0.2241	0.0871022	-41.6332	1.00956	100000	0.0123789	0.00208971	0.00414977
9	OAR3_OAR9_71254643	79260039	1	C	T	0.22	-0.272772	0.0999444	-41.6351	1.70701	100000	0.00815812	0.00209404	0.00415636
21	OAR3_OAR21_29165142	31002926	0	A	G	0.06	0.565357	0.179317	-41.6352	0.325611	100000	0.00244697	0.00209423	0.00415665
15	OAR3_OAR15_49760598	54566785	0	G	A	0.142	0.355644	0.120316	-41.6354	0.933923	100000	0.00433985	0.00209483	0.00415757
13	OAR3_OAR13_72025447	75588908	0	G	A	0.299	-0.259076	0.0838121	-41.6365	0.116805	100000	0.00293503	0.00209725	0.00416125
6	OAR3_OAR6_25970372	30154520	1	C	A	0.25	0.284608	0.0925906	-41.6381	0.146796	100000	0.00308761	0.00210094	0.00416686
6	OAR3_OAR6_25996406	30180552	1	A	G	0.25	0.284608	0.0925906	-41.6381	0.146796	100000	0.00308761	0.00210094	0.00416686
13	OAR13_50695759.1	50045027	0	T	C	0.299	-0.263729	0.0915619	-41.6383	1.00615	100000	0.00537491	0.00210142	0.00416759
13	OAR13_50706017.1	50076162	0	C	T	0.299	-0.263729	0.0915619	-41.6383	1.00615	100000	0.00537491	0.00210142	0.00416759
9	OAR3_OAR9_62656662	69475318	0	G	A	0.127	0.380871	0.126248	-41.6397	0.729602	100000	0.00364344	0.0021045	0.00417228
3	OAR3_OAR3_112253884	119562234	0	C	T	0.261	0.292874	0.095415	-41.6422	1e-05	100000	0.00312712	0.0021103	0.00418109
9	OAR3_OAR9_63259737	70073985	0	G	A	0.351	-0.231573	0.0824491	-41.6422	0.115891	100000	0.00656239	0.00211044	0.00418131
11	OAR3_OAR11_38611665	24271794	0	A	G	0.351	-0.276527	0.0829218	-41.6442	0.0622565	100000	0.00141348	0.00211505	0.00418831
26	OAR3_OAR26_21492711	24962320	1	A	G	0.273	0.251607	0.0974942	-41.6454	1.44986	100000	0.0121252	0.00211761	0.00419221
27	OAR3_OARX_19497938	21503023	0	A	G	0.41	-0.236391	0.0873085	-41.6457	1.41182	100000	0.00865197	0.00211851	0.00419358
17	OAR3_OAR17_15143729	16831945	0	T	C	0.246	0.255499	0.101151	-41.6471	2.38203	100000	0.0139856	0.00212162	0.0041983
3	OAR3_120540552.1	120438503	1	C	T	0.098	0.442144	0.133055	-41.6498	1e-05	100000	0.00146539	0.00212791	0.00420785
3	OAR3_OAR3_112931659	120286932	0	G	T	0.127	0.381932	0.114872	-41.6506	1e-05	100000	0.00145713	0.00212985	0.00421079
22	OAR3_OAR22_18219442	21491354	1	A	G	0.348	0.253367	0.0850817	-41.6507	0.228413	100000	0.00407516	0.00213001	0.00421103
9	OAR9_76217418.1	80011950	0	C	T	0.179	-0.285197	0.110703	-41.6514	4.18853	100000	0.0122697	0.00213152	0.00421333
14	OAR3_OAR14_45481286	49087805	0	A	C	0.164	0.31309	0.101902	-41.6521	0.65415	100000	0.00310014	0.00213338	0.00421614
20	OAR3_OAR20_27105452	29770878	0	T	C	0.299	-0.26406	0.0994459	-41.6524	2.72686	100000	0.00995451	0.00213393	0.00421699
19	OAR3_OAR19_29344345	30644761	0	A	G	0.463	-0.231051	0.0788209	-41.6524	1e-05	100000	0.00465407	0.00213397	0.00421704
1	OAR3_OAR1_72664560	77674056	0	G	A	0.396	0.234186	0.0755261	-41.6529	0.949389	100000	0.00285376	0.0021351	0.00421876
15	OAR3_OAR15_48189832	52742495	1	T	C	0.394	-0.225262	0.0876593	-41.653	2.36428	100000	0.0124796	0.0021353	0.00421905
4	OAR4_35463901.1	37985128	0	A	G	0.127	-0.296681	0.126462	-41.6561	2.9262	100000	0.0220366	0.00214257	0.00423009
9	OAR3_OAR9_41781295	45291499	0	T	C	0.127	-0.443529	0.131458	-41.659	1e-05	100000	0.00125319	0.00214927	0.00424024
1	OAR3_OAR1_174069937	193010344	0	T	C	0.261	0.274129	0.0869385	-41.6596	0.323039	100000	0.00244482	0.00215089	0.00424269
8	OAR3_OAR8_62944258	69459642	1	T	C	0.402	-0.28815	0.0761108	-41.6617	1e-05	100000	0.000336588	0.00215568	0.00424995
13	OAR3_OAR13_3302279	3577060	1	C	T	0.106	-0.543956	0.137131	-41.3584	1e-05	1e-05	0.000184303	0.0015497	0.00425675
19	OAR3_OAR19_29351386	30651852	0	T	C	0.478	-0.218913	0.0769553	-41.6657	0.178062	100000	0.00593848	0.00216513	0.00426425
19	S09716.1	30656675	0	A	G	0.478	-0.218913	0.0769553	-41.6657	0.178062	100000	0.00593848	0.00216513	0.00426425
27	OAR3_OARX_4851580	5106025	0	C	T	0.306	-0.333897	0.0965812	-41.6665	0.489849	100000	0.000967504	0.00216705	0.00426715
3	OAR3_OAR3_121323781	130147647	1	A	C	0.167	0.283784	0.0959463	-41.6668	1e-05	100000	0.00431733	0.00216779	0.00426828
8	OAR8_50708915.1	53022511	0	C	T	0.381	0.310148	0.0914405	-41.6681	1e-05	100000	0.0011858	0.00217071	0.00427269
2	OAR3_OAR2_110270209	120649362	0	C	T	0.5	-0.25	0.0740226	-41.6682	1e-05	100000	0.00123999	0.00217097	0.00427309
2	OAR3_OAR2_110287356	120666546	0	C	T	0.5	-0.25	0.0740226	-41.6682	1e-05	100000	0.00123999	0.00217097	0.00427309
22	OAR3_OAR22_23710410	27176478	0	C	A	0.209	-0.355147	0.103691	-41.672	1e-05	100000	0.00106952	0.00218006	0.00428682
4	OAR3_OAR4_5261101	6476500	0	G	A	0.269	0.268474	0.101075	-41.6721	1.78799	100000	0.00993159	0.00218028	0.00428716
2	OAR2_110779829.1	112618636	0	T	G	0.164	-0.364832	0.126851	-41.6735	0.795946	100000	0.00543958	0.00218357	0.00429213
21	OAR3_OAR21_48001464	50609664	0	C	T	0.351	0.255848	0.0843371	-41.6748	0.150807	100000	0.00347072	0.00218685	0.00429708
1	OAR3_OAR1_18338466	19150782	0	T	C	0.44	-0.307811	0.0860965	-41.6749	1e-05	100000	0.000666344	0.00218696	0.00429725
1	S06310.1	19172615	0	A	G	0.44	-0.307811	0.0860965	-41.6749	1e-05	100000	0.000666344	0.00218696	0.00429725
1	OAR3_OAR1_18365278	19177624	0	A	G	0.44	-0.307811	0.0860965	-41.6749	1e-05	100000	0.000666344	0.00218696	0.00429725
1	OAR3_OAR1_18310260	19122474	0	G	A	0.485	0.250831	0.0787431	-41.6754	1e-05	100000	0.00222084	0.00218806	0.0042989
1	OAR3_OAR1_18311021	19123235	0	G	A	0.485	0.250831	0.0787431	-41.6754	1e-05	100000	0.00222084	0.00218806	0.0042989
1	OAR3_OAR1_18313200	19125414	0	C	T	0.485	0.250831	0.0787431	-41.6754	1e-05	100000	0.00222084	0.00218806	0.0042989
1	OAR3_OAR1_18313920	19126148	0	G	A	0.485	0.250831	0.0787431	-41.6754	1e-05	100000	0.00222084	0.00218806	0.0042989
2	OAR3_OAR2_111325026	121750777	0	C	T	0.396	-0.286263	0.0838459	-41.6784	1e-05	100000	0.00110636	0.00219543	0.00431004
27	OAR3_OARX_5369889	5768467	0	A	G	0.343	0.267035	0.0827663	-41.6804	1e-05	100000	0.00196451	0.00220023	0.00431728
2	OAR3_OAR2_100845048	110252332	0	G	A	0.41	-0.220649	0.0802328	-41.6813	1e-05	100000	0.00770746	0.0022023	0.00432041
14	OAR3_OAR14_55155792	59561810	0	C	T	0.187	0.312213	0.113589	-41.6837	0.995514	100000	0.00773899	0.00220817	0.00432925
19	OAR3_OAR19_28239461	29538946	1	T	C	0.205	-0.375854	0.103623	-41.6858	1e-05	100000	0.000564238	0.00221309	0.00433668
19	OAR3_OAR19_28317342	29616684	1	T	C	0.205	-0.375854	0.103623	-41.6858	1e-05	100000	0.000564238	0.00221309	0.00433668
19	OAR3_OAR19_28328625	29628501	1	T	G	0.205	-0.375854	0.103623	-41.6858	1e-05	100000	0.000564238	0.00221309	0.00433668
19	OAR3_OAR19_28332431	29632305	1	T	C	0.205	-0.375854	0.103623	-41.6858	1e-05	100000	0.000564238	0.00221309	0.00433668
19	OAR3_OAR19_28332500	29632374	1	A	G	0.205	-0.375854	0.103623	-41.6858	1e-05	100000	0.000564238	0.00221309	0.00433668
5	OAR3_OAR5_77029297	83318042	0	T	C	0.067	-0.480038	0.178168	-41.6878	0.659586	100000	0.00896644	0.00221804	0.00434412
1	OAR1_21607699.1	22462357	0	T	C	0.216	-0.318714	0.0955189	-41.6903	0.257484	100000	0.0014054	0.00222413	0.0043533
25	OAR3_OAR25_42112923	44420957	0	T	C	0.493	-0.245831	0.0810597	-41.6909	0.289708	100000	0.00348006	0.00222548	0.00435533
4	OAR3_OAR4_15121721	17206479	0	A	G	0.067	-0.586207	0.166677	-41.6913	1e-05	100000	0.000801498	0.00222637	0.00435667
9	OAR3_OAR9_22068319	23891937	0	A	G	0.09	0.41879	0.155944	-41.6925	0.979389	100000	0.00918086	0.00222927	0.00436104
9	OAR3_OAR9_22077393	23901032	0	A	G	0.09	0.41879	0.155944	-41.6925	0.979389	100000	0.00918086	0.00222927	0.00436104
1	OAR3_OAR1_182864533	202584578	0	G	A	0.179	0.341939	0.116508	-41.694	0.328548	100000	0.00460741	0.00223292	0.00436653
1	OAR3_OAR1_258074676	283062840	1	G	A	0.47	-0.242059	0.0890183	-41.6947	0.687441	100000	0.00838312	0.00223468	0.00436918
17	OAR3_OAR17_62911384	72472080	0	A	C	0.291	-0.337093	0.105015	-41.6956	0.293519	100000	0.00206381	0.00223684	0.00437243
27	OAR3_OARX_5361146	5759922	0	G	A	0.142	0.324741	0.116875	-41.6962	1.05272	100000	0.00713069	0.00223842	0.0043748
27	OAR3_OARX_5369546	5768124	0	A	G	0.142	0.324741	0.116875	-41.6962	1.05272	100000	0.00713069	0.00223842	0.0043748
7	OAR3_OAR7_20860783	22558575	0	G	A	0.157	0.34643	0.118944	-41.6968	1.20493	100000	0.00490851	0.00223993	0.00437708
9	OAR3_OAR9_65245054	72432826	0	T	C	0.478	-0.267481	0.0958648	-41.6968	0.858487	100000	0.0069058	0.00223998	0.00437715
9	OAR3_OAR9_65246127	72433787	0	G	A	0.478	-0.267481	0.0958648	-41.6968	0.858487	100000	0.0069058	0.00223998	0.00437715
17	OAR3_OAR17_10992860	12430053	2	G	A	0.438	0.225278	0.079853	-41.6975	0.752864	100000	0.00633968	0.00224159	0.00437957
9	OAR3_OAR9_66793113	74187049	0	C	A	0.373	-0.293534	0.0880499	-41.6982	0.127136	100000	0.00141811	0.00224332	0.00438217
1	OAR3_OAR1_31517978	33372283	0	G	A	0.157	0.351345	0.11164	-41.701	0.438225	100000	0.00248865	0.00225017	0.00439246
17	OAR17_76104497.1	79584008	0	A	G	0.194	-0.284177	0.094339	-41.7037	0.583235	100000	0.00369161	0.00225669	0.00440226
3	OAR3_OAR3_103273837	109580308	1	A	G	0.197	0.321727	0.101236	-41.7049	1e-05	100000	0.00227066	0.00225962	0.00440666
5	OAR3_OAR5_19233735	20195675	0	C	T	0.44	-0.217818	0.0744782	-41.706	1e-05	100000	0.00474411	0.0022624	0.00441082
15	OAR3_OAR15_4208001	4751760	0	T	G	0.172	-0.344846	0.1183	-41.708	0.617842	100000	0.00487442	0.00226746	0.00441842
21	OAR3_OAR21_24192746	25291045	0	C	T	0.418	-0.2676	0.0788589	-41.7094	1e-05	100000	0.00117996	0.00227078	0.0044234
21	OAR3_OAR21_24205808	25304119	0	A	G	0.418	-0.2676	0.0788589	-41.7094	1e-05	100000	0.00117996	0.00227078	0.0044234
1	OAR1_92441077.1	92548056	0	A	G	0.112	0.381403	0.141372	-41.7098	0.491965	100000	0.0088809	0.00227186	0.00442502
27	OAR3_OARX_90995576	104635426	0	T	G	0.052	0.564944	0.194388	-41.7116	0.449299	100000	0.00499642	0.00227621	0.00443155
27	OAR3_OARX_91010483	104650397	0	G	T	0.052	0.564944	0.194388	-41.7116	0.449299	100000	0.00499642	0.00227621	0.00443155
27	OAR3_OARX_91084622	104724686	0	T	C	0.052	0.564944	0.194388	-41.7116	0.449299	100000	0.00499642	0.00227621	0.00443155
27	OAR3_OARX_91088123	104728189	0	G	A	0.052	0.564944	0.194388	-41.7116	0.449299	100000	0.00499642	0.00227621	0.00443155
27	OAR3_OARX_91100200	104739925	0	A	G	0.052	0.564944	0.194388	-41.7116	0.449299	100000	0.00499642	0.00227621	0.00443155
27	OAR3_OARX_91100829	104740554	0	A	C	0.052	0.564944	0.194388	-41.7116	0.449299	100000	0.00499642	0.00227621	0.00443155
3	OAR3_OAR3_112776822	120131810	0	C	T	0.396	0.258595	0.0745964	-41.7137	1e-05	100000	0.000939387	0.00228166	0.00443971
21	OAR3_OAR21_32336412	34200944	0	G	A	0.172	0.347409	0.101796	-41.7141	0.026965	100000	0.00111101	0.00228253	0.00444101
27	OAR3_OARX_82050193	94139065	1	G	T	0.333	0.272727	0.0766949	-41.7144	1e-05	100000	0.00070831	0.00228328	0.00444215
27	OAR3_OARX_82055955	94144853	1	T	C	0.333	0.272727	0.0766949	-41.7144	1e-05	100000	0.00070831	0.00228328	0.00444215
3	OAR3_OAR3_111077460	118387352	1	A	G	0.182	0.32906	0.102202	-41.7153	1e-05	100000	0.00200425	0.00228562	0.00444564
1	OAR3_OAR1_7109142	7404348	1	C	T	0.311	0.2494	0.0912354	-41.7162	1.79033	100000	0.00806221	0.00228781	0.00444893
27	OAR3_OARX_19944519	21944594	0	C	T	0.485	-0.232676	0.0859541	-41.7181	1.68854	100000	0.00866491	0.00229258	0.00445607
2	OAR3_OAR2_17112065	17681512	0	C	T	0.485	0.229085	0.0889321	-41.7196	2.33859	100000	0.0122782	0.00229635	0.00446172
17	OAR3_OAR17_43360636	51652533	0	A	C	0.224	-0.308787	0.0986353	-41.7199	0.684616	100000	0.00261346	0.00229702	0.00446272
17	OAR3_OAR17_43376491	51668458	0	T	C	0.224	-0.308787	0.0986353	-41.7199	0.684616	100000	0.00261346	0.00229702	0.00446272
17	OAR3_OAR17_63087162	72645388	0	A	G	0.328	-0.309097	0.0902376	-41.723	0.113426	100000	0.00106845	0.00230482	0.00447439
4	OAR3_OAR4_23309092	26370758	1	A	G	0.295	0.237585	0.0796876	-41.7235	0.159954	100000	0.0040341	0.00230601	0.00447617
11	OAR3_OAR18_15415366	57388988	0	T	C	0.187	-0.284083	0.0987875	-41.7238	0.135197	100000	0.0054452	0.00230683	0.0044774
11	OAR3_OAR18_15414750	57389604	0	T	C	0.187	-0.284083	0.0987875	-41.7238	0.135197	100000	0.0054452	0.00230683	0.0044774
3	OAR3_OAR3_34629900	36287689	0	G	A	0.299	0.29562	0.0924512	-41.7245	0.155237	100000	0.00214169	0.00230855	0.00447997
1	OAR3_OAR1_274147101	299739725	0	C	T	0.119	0.400735	0.136687	-41.7253	1e-05	100000	0.00464833	0.0023106	0.00448304
1	OAR1_32336568.1	33509011	0	G	A	0.269	0.25743	0.0988208	-41.7253	1.57293	100000	0.0113754	0.00231064	0.00448309
18	OAR3_OAR18_51544000	52206448	0	A	C	0.261	0.281586	0.100935	-41.7255	0.706588	100000	0.0069137	0.00231115	0.00448386
5	OAR3_OAR5_75297784	81593857	0	T	C	0.284	0.279606	0.106767	-41.7264	0.0315824	100000	0.0109677	0.00231333	0.00448711
1	OAR3_OAR1_22587781	23494846	0	T	C	0.299	0.262211	0.0883895	-41.7266	0.46805	100000	0.00421006	0.00231387	0.00448793
2	OAR3_OAR2_179519109	193508390	0	T	C	0.127	0.330672	0.118146	-41.7275	0.658315	100000	0.00674293	0.00231631	0.00449157
9	OAR3_OAR9_63069177	69889494	0	G	A	0.276	0.247641	0.0956418	-41.7285	0.973509	100000	0.0118574	0.00231866	0.00449508
2	OAR2_118718924.1	120872418	0	A	G	0.291	-0.304551	0.100633	-41.7297	1e-05	100000	0.00354458	0.00232173	0.00449967
9	OAR3_OAR10_28505726	49157000	0	C	T	0.09	-0.4185	0.153642	-41.7312	0.343941	100000	0.00827787	0.00232554	0.00450535
9	OAR3_OAR10_28297095	49365315	0	T	C	0.09	-0.4185	0.153642	-41.7312	0.343941	100000	0.00827787	0.00232554	0.00450535
23	OAR3_OAR23_61759424	67646961	1	G	A	0.25	0.259485	0.0962235	-41.7317	1.83815	100000	0.00890899	0.00232693	0.00450744
1	OAR3_OAR1_72647468	77656990	0	T	G	0.149	0.367761	0.118096	-41.7322	0.460695	100000	0.00274387	0.00232818	0.0045093
14	OAR3_OAR14_54346558	58758522	0	C	T	0.157	0.345942	0.11906	-41.7331	1.07436	100000	0.00500588	0.00233033	0.00451251
14	OAR3_OAR14_54372952	58786404	0	T	C	0.157	0.345942	0.11906	-41.7331	1.07436	100000	0.00500588	0.00233033	0.00451251
14	OAR3_OAR14_54393131	58806649	0	G	A	0.157	0.345942	0.11906	-41.7331	1.07436	100000	0.00500588	0.00233033	0.00451251
14	OAR3_OAR14_54414835	58829052	0	C	A	0.157	0.345942	0.11906	-41.7331	1.07436	100000	0.00500588	0.00233033	0.00451251
17	OAR3_OAR17_62817657	72378499	0	T	C	0.321	-0.321489	0.102596	-41.7383	0.334552	100000	0.00259084	0.00234357	0.00453226
17	OAR3_OAR17_62824781	72385508	0	C	T	0.321	-0.321489	0.102596	-41.7383	0.334552	100000	0.00259084	0.00234357	0.00453226
17	OAR3_OAR17_62887249	72448243	0	A	G	0.321	-0.321489	0.102596	-41.7383	0.334552	100000	0.00259084	0.00234357	0.00453226
14	OAR3_OAR14_45188360	48793374	0	C	T	0.067	0.568966	0.167594	-41.7397	1e-05	100000	0.00117447	0.00234736	0.00453792
1	OAR3_OAR1_3756610	3881182	0	T	G	0.194	-0.349921	0.112621	-41.7438	0.358942	100000	0.00280103	0.0023577	0.00455332
14	OAR3_OAR14_51948211	56370603	0	G	A	0.485	-0.192702	0.0798228	-41.7443	3.10743	100000	0.018598	0.0023592	0.00455557
14	OAR3_OAR14_51949481	56371872	0	G	A	0.485	-0.192702	0.0798228	-41.7443	3.10743	100000	0.018598	0.0023592	0.00455557
2	OAR2_181113504.1	184242715	0	G	A	0.224	0.304161	0.108546	-41.7464	1.15126	100000	0.00668211	0.00236446	0.0045634
2	OAR3_OAR2_170792022	184261621	0	G	A	0.224	0.304161	0.108546	-41.7464	1.15126	100000	0.00668211	0.00236446	0.0045634
13	OAR3_OAR13_48300555	51009697	0	T	C	0.224	-0.286752	0.102084	-41.7474	0.828312	100000	0.00655672	0.00236717	0.00456744
13	OAR3_OAR13_48317340	51025538	0	A	G	0.224	-0.286752	0.102084	-41.7474	0.828312	100000	0.00655672	0.00236717	0.00456744
13	OAR3_OAR13_48335841	51043359	0	G	A	0.224	-0.286752	0.102084	-41.7474	0.828312	100000	0.00655672	0.00236717	0.00456744
2	OAR3_OAR2_117468139	128330225	0	C	T	0.142	-0.414474	0.12761	-41.7495	1e-05	100000	0.0018407	0.00237257	0.00457547
1	OAR3_OAR1_181830820	201553333	0	A	C	0.127	0.366161	0.124542	-41.75	0.0258476	100000	0.0045404	0.00237385	0.00457738
3	OAR3_OAR3_92664587	99047847	0	G	A	0.41	-0.263228	0.0809008	-41.7511	1e-05	100000	0.00180912	0.00237677	0.00458172
3	OAR3_OAR3_92667344	99050606	0	C	T	0.41	-0.263228	0.0809008	-41.7511	1e-05	100000	0.00180912	0.00237677	0.00458172
3	OAR3_OAR3_92669537	99052808	0	A	G	0.41	-0.263228	0.0809008	-41.7511	1e-05	100000	0.00180912	0.00237677	0.00458172
20	OAR3_OAR20_27998226	30890620	0	T	G	0.478	0.265028	0.0893083	-41.7512	0.493448	100000	0.0041978	0.0023769	0.00458191
9	OAR3_OAR9_73112887	81302880	0	G	A	0.067	-0.462337	0.171785	-41.754	0.537229	100000	0.00903737	0.00238414	0.00459269
9	OAR3_OAR9_73121603	81311580	0	C	T	0.067	-0.462337	0.171785	-41.754	0.537229	100000	0.00903737	0.00238414	0.00459269
27	OAR3_OARX_53673224	59384571	0	C	T	0.284	-0.25832	0.0787674	-41.7545	0.256552	100000	0.00167307	0.00238547	0.00459465
2	OAR3_OAR2_113613495	124376650	0	T	C	0.321	-0.253323	0.0864288	-41.7545	0.25981	100000	0.00465864	0.00238559	0.00459483
2	OAR3_OAR2_113613865	124377021	0	A	G	0.321	-0.253323	0.0864288	-41.7545	0.25981	100000	0.00465864	0.00238559	0.00459483
6	OAR3_OAR6_102381343	113119923	0	G	A	0.343	-0.257366	0.0832362	-41.7546	1e-05	100000	0.00292776	0.00238577	0.0045951
6	S64304.1	113124368	0	T	C	0.343	-0.257366	0.0832362	-41.7546	1e-05	100000	0.00292776	0.00238577	0.0045951
6	OAR3_OAR6_102387515	113126053	0	C	T	0.343	-0.257366	0.0832362	-41.7546	1e-05	100000	0.00292776	0.00238577	0.0045951
2	OAR3_OAR2_221391229	237217881	0	A	G	0.351	-0.242729	0.0926166	-41.7563	2.07739	100000	0.0109112	0.00239025	0.00460177
21	OAR3_OAR21_31992956	33821434	0	C	T	0.478	0.263654	0.0831078	-41.7565	0.426348	100000	0.00230853	0.00239061	0.0046023
1	OAR3_OAR1_65188388	69435600	0	A	C	0.418	0.257439	0.0877451	-41.7586	0.871464	100000	0.00461999	0.00239624	0.00461067
1	OAR3_OAR1_71784020	76782345	0	G	A	0.336	0.222584	0.0831966	-41.7593	1.37652	100000	0.00943378	0.00239809	0.00461341
1	OAR1_170055254.1	173254208	0	T	C	0.246	0.292608	0.111865	-41.76	1.03198	100000	0.0110582	0.00239986	0.00461604
1	OAR3_OAR1_66449789	71052359	0	G	A	0.149	0.419641	0.125608	-41.7602	0.262881	100000	0.0013873	0.00240052	0.00461702
1	OAR3_OAR1_66467716	71070381	0	T	C	0.149	0.419641	0.125608	-41.7602	0.262881	100000	0.0013873	0.00240052	0.00461702
5	OAR3_OAR5_89149100	97014563	0	C	T	0.478	-0.234441	0.091893	-41.7612	0.82022	100000	0.0130963	0.00240307	0.0046208
7	OAR3_OAR7_19697101	21379045	0	T	C	0.231	-0.324158	0.113817	-41.7622	0.807239	100000	0.00588274	0.00240579	0.00462484
26	OAR3_OAR26_18484810	21266643	0	T	C	0.187	0.292579	0.103047	-41.7636	0.223244	100000	0.00602835	0.00240927	0.00463001
2	OAR3_OAR2_110187074	120571682	0	A	G	0.485	0.250747	0.0740487	-41.7647	1e-05	100000	0.00120635	0.00241228	0.00463447
2	OAR3_OAR2_110187199	120571807	0	C	A	0.485	0.250747	0.0740487	-41.7647	1e-05	100000	0.00120635	0.00241228	0.00463447
2	OAR3_OAR2_222331644	238308118	0	T	C	0.41	-0.265105	0.0868951	-41.7683	0.0737468	100000	0.00330141	0.00242162	0.00464832
18	OAR3_OAR18_64157040	65988382	0	T	C	0.418	-0.268258	0.0798134	-41.7687	0.70711	100000	0.00130383	0.00242276	0.00465002
18	OAR3_OAR18_64168037	65998990	0	A	G	0.418	-0.268258	0.0798134	-41.7687	0.70711	100000	0.00130383	0.00242276	0.00465002
1	OAR3_OAR1_31666211	33521177	0	A	G	0.067	0.456522	0.151437	-41.7691	0.522748	100000	0.00366712	0.00242395	0.00465178
2	OAR3_OAR2_26809063	28452990	0	A	C	0.224	0.281183	0.102866	-41.7706	1.47283	100000	0.0080643	0.00242785	0.00465756
6	OAR3_OAR6_112691330	125339362	1	C	T	0.47	0.238753	0.0876249	-41.7728	1.24328	100000	0.00825893	0.00243361	0.00466609
1	OAR3_OAR1_208946213	229523665	3	G	T	0.391	-0.207805	0.0804833	-41.7752	1.59047	100000	0.0120866	0.00244018	0.00467582
12	OAR3_OAR12_20334717	24282577	0	C	T	0.224	-0.267576	0.109393	-41.7752	0.966421	100000	0.01716	0.00244021	0.00467586
23	OAR3_OAR23_49844088	55082017	0	T	C	0.403	-0.243723	0.0809856	-41.7767	1e-05	100000	0.00372196	0.00244415	0.00468171
7	OAR3_OAR7_37227617	40606809	0	G	T	0.351	-0.287407	0.0895046	-41.7784	0.709687	100000	0.00205675	0.00244865	0.00468836
19	OAR3_OAR19_40460567	42259757	1	A	G	0.182	-0.315214	0.110311	-41.7786	0.176108	100000	0.00572956	0.00244904	0.00468894
19	OAR3_OAR19_40460732	42259922	1	G	A	0.182	-0.315214	0.110311	-41.7786	0.176108	100000	0.00572956	0.00244904	0.00468894
17	OAR3_OAR17_39151837	46675981	0	C	T	0.224	0.270496	0.0947032	-41.7808	0.983824	100000	0.00574988	0.00245494	0.00469767
1	OAR3_OAR1_56604456	61350826	2	G	A	0.092	0.430499	0.156546	-41.7813	1.28007	100000	0.00771005	0.00245647	0.00469993
2	OAR3_OAR2_110185092	120569700	1	C	T	0.485	0.250379	0.0740688	-41.7828	1e-05	100000	0.00122851	0.00246032	0.00470562
7	OAR3_OAR7_92013878	99819234	0	C	T	0.425	0.212577	0.081095	-41.7832	3.15173	100000	0.0108955	0.00246141	0.00470723
23	OAR3_OAR23_43127773	48249807	0	A	G	0.075	-0.478947	0.163568	-41.7836	1e-05	100000	0.00469667	0.00246259	0.00470898
27	OAR3_OARX_128177636	145073800	0	C	T	0.485	-0.333499	0.0830293	-41.1933	1e-05	1e-05	0.000155645	0.00129564	0.00471271
13	OAR3_OAR13_45636914	48075750	0	T	C	0.127	-0.347277	0.117073	-41.7868	0.751367	100000	0.00421281	0.00247117	0.00472166
13	OAR3_OAR13_45645775	48084614	0	T	C	0.127	-0.347277	0.117073	-41.7868	0.751367	100000	0.00421281	0.00247117	0.00472166
13	OAR3_OAR13_45662502	48100966	0	T	C	0.127	-0.347277	0.117073	-41.7868	0.751367	100000	0.00421281	0.00247117	0.00472166
13	OAR3_OAR13_48287689	50996816	0	A	C	0.261	-0.263614	0.0950142	-41.7871	1.26802	100000	0.00721076	0.00247201	0.0047229
13	S14009.1	51046307	0	T	C	0.261	-0.263614	0.0950142	-41.7871	1.26802	100000	0.00721076	0.00247201	0.0047229
11	OAR3_OAR11_37755697	25120353	1	T	C	0.447	0.263504	0.083178	-41.7874	1e-05	100000	0.00233954	0.00247292	0.00472424
9	OAR3_OAR9_71823397	80014457	0	C	T	0.246	-0.260901	0.0998489	-41.7878	1.62178	100000	0.0111395	0.00247379	0.00472553
26	OAR3_OAR26_38697365	43633555	0	C	T	0.201	0.302729	0.096337	-41.7886	0.0268321	100000	0.00252386	0.00247598	0.00472876
6	S50861.1	112842535	0	G	A	0.276	-0.226537	0.0882541	-41.789	0.538971	100000	0.0125735	0.00247723	0.00473061
1	OAR3_OAR1_182072497	201793156	0	T	C	0.075	0.475761	0.166249	-41.7901	0.618085	100000	0.00566241	0.00248024	0.00473505
10	OAR3_OAR10_68978870	76898472	0	C	T	0.254	-0.235793	0.0961519	-41.7903	2.46528	100000	0.0168888	0.00248074	0.0047358
16	OAR3_OAR16_64492689	70618294	1	G	A	0.447	-0.245335	0.0927527	-41.7905	1.17029	100000	0.0102308	0.0024813	0.00473661
23	OAR3_OAR23_5061553	5382694	0	A	G	0.052	0.566142	0.190612	-41.7953	0.825548	100000	0.00416711	0.00249429	0.00475578
1	OAR3_OAR1_130127310	140798587	0	A	G	0.425	0.304617	0.0910592	-41.7957	1e-05	100000	0.00136877	0.00249523	0.00475718
7	OAR3_OAR7_77927150	84552193	0	A	G	0.433	0.269702	0.088771	-41.796	1.03336	100000	0.0034253	0.00249618	0.00475857
27	OAR3_OARX_53977145	59689320	0	T	G	0.209	-0.337838	0.0940585	-41.7978	1e-05	100000	0.000631936	0.00250121	0.00476599
27	OAR3_OARX_54024353	59737417	0	A	G	0.209	-0.337838	0.0940585	-41.7978	1e-05	100000	0.000631936	0.00250121	0.00476599
1	OAR3_OAR1_68778648	73701953	0	T	G	0.254	-0.291072	0.101669	-41.7978	1.05904	100000	0.00564327	0.00250125	0.00476605
1	OAR3_OAR1_68798646	73722030	0	A	C	0.254	-0.291072	0.101669	-41.7978	1.05904	100000	0.00564327	0.00250125	0.00476605
1	OAR3_OAR1_68799129	73722513	0	G	A	0.254	-0.291072	0.101669	-41.7978	1.05904	100000	0.00564327	0.00250125	0.00476605
1	OAR3_OAR1_68804850	73728236	0	G	A	0.254	-0.291072	0.101669	-41.7978	1.05904	100000	0.00564327	0.00250125	0.00476605
2	OAR3_OAR2_2550255	2646122	0	G	A	0.119	-0.372021	0.138695	-41.7981	1.58288	100000	0.00926073	0.00250206	0.00476724
1	OAR3_OAR1_68910701	73834160	0	G	A	0.194	-0.349945	0.112488	-41.7987	0.383491	100000	0.00276926	0.00250365	0.00476958
1	OAR3_OAR1_68912686	73836149	0	G	T	0.194	-0.349945	0.112488	-41.7987	0.383491	100000	0.00276926	0.00250365	0.00476958
1	OAR3_OAR1_16782831	17590928	0	G	T	0.119	-0.425192	0.136358	-41.8008	0.379905	100000	0.00271082	0.00250925	0.00477784
1	OAR3_OAR1_16925926	17736374	0	A	G	0.119	-0.425192	0.136358	-41.8008	0.379905	100000	0.00271082	0.00250925	0.00477784
1	OAR3_OAR1_122867914	132817403	1	T	G	0.273	-0.259606	0.106659	-41.8041	5.25042	100000	0.0176909	0.0025183	0.00479117
7	OAR7_65643317.1	64545190	0	G	A	0.216	-0.34375	0.0982812	-41.8046	1e-05	100000	0.000852081	0.00251988	0.0047935
1	OAR3_OAR1_21802466	22707996	0	C	T	0.231	0.279856	0.0938576	-41.8077	0.483567	100000	0.00403119	0.00252819	0.00480572
12	OAR3_OAR12_45208922	50751034	0	T	C	0.254	0.260848	0.0950059	-41.8086	0.545393	100000	0.00780291	0.00253071	0.00480943
1	OAR3_OAR1_178927073	198382998	1	T	C	0.333	0.274223	0.10162	-41.8087	0.864717	100000	0.00886525	0.00253119	0.00481014
17	OAR3_OAR17_37472506	44380210	0	C	A	0.284	0.260928	0.0936983	-41.8132	0.676002	100000	0.0070096	0.00254361	0.0048284
16	OAR3_OAR16_56155948	61479364	1	G	A	0.348	-0.250897	0.0843527	-41.8135	0.118448	100000	0.00411676	0.00254431	0.00482942
16	OAR3_OAR16_56156640	61480053	1	A	C	0.348	-0.250897	0.0843527	-41.8135	0.118448	100000	0.00411676	0.00254431	0.00482942
27	OAR3_OARX_97583630	111368105	0	A	G	0.433	-0.283913	0.0681409	-40.6906	1e-05	1e-05	9.31415e-05	0.000752797	0.00483386
12	OAR3_OAR12_45184425	50727805	0	C	T	0.41	0.279581	0.0950865	-41.8147	0.381356	100000	0.0045374	0.00254765	0.00483434
22	OAR3_OAR22_43290267	47799969	1	A	G	0.121	-0.358732	0.129045	-41.8155	0.284227	100000	0.00710416	0.00254986	0.00483758
2	OAR3_OAR2_217991123	233824604	1	A	G	0.318	-0.322194	0.10945	-41.8158	0.783914	100000	0.00449285	0.00255077	0.00483892
21	OAR3_OAR21_31859076	33690456	0	T	C	0.06	0.460902	0.182665	-41.8164	1.63089	100000	0.0140841	0.0025524	0.0048413
21	S75799.1	33729699	0	A	G	0.06	0.460902	0.182665	-41.8164	1.63089	100000	0.0140841	0.0025524	0.0048413
7	OAR3_OAR7_87764143	95098574	0	G	A	0.127	0.424432	0.132577	-41.8165	0.148191	100000	0.00211734	0.00255283	0.00484195
7	OAR3_OAR7_87781879	95116261	0	C	T	0.127	0.424432	0.132577	-41.8165	0.148191	100000	0.00211734	0.00255283	0.00484195
9	OAR3_OAR9_22697995	24518713	0	T	C	0.187	0.335342	0.109226	-41.8177	0.713911	100000	0.00312092	0.00255601	0.00484661
14	OAR3_OAR14_44979894	48586614	0	C	T	0.164	-0.329817	0.109514	-41.8181	0.354092	100000	0.0036986	0.00255728	0.00484847
6	OAR3_OAR6_26678660	30872792	0	C	T	0.246	0.272562	0.092582	-41.8201	0.152853	100000	0.00448953	0.00256295	0.00485681
2	OAR3_OAR2_38125276	40373990	0	G	T	0.5	0.277778	0.0772622	-41.8204	1e-05	100000	0.000624946	0.00256357	0.00485771
2	OAR3_OAR2_38129758	40378473	0	C	T	0.5	0.277778	0.0772622	-41.8204	1e-05	100000	0.000624946	0.00256357	0.00485771
2	OAR3_OAR2_38141672	40390521	0	T	C	0.5	0.277778	0.0772622	-41.8204	1e-05	100000	0.000624946	0.00256357	0.00485771
2	OAR3_OAR2_104310513	113773700	0	G	T	0.433	-0.242037	0.0863466	-41.8211	0.698208	100000	0.00666453	0.00256561	0.0048607
2	OAR3_OAR2_104316822	113779867	0	A	C	0.433	-0.242037	0.0863466	-41.8211	0.698208	100000	0.00666453	0.00256561	0.0048607
2	OAR3_OAR2_104362329	113825310	0	G	T	0.433	-0.242037	0.0863466	-41.8211	0.698208	100000	0.00666453	0.00256561	0.0048607
2	OAR3_OAR2_104367254	113830117	0	G	T	0.433	-0.242037	0.0863466	-41.8211	0.698208	100000	0.00666453	0.00256561	0.0048607
2	OAR3_OAR2_104386505	113847191	0	C	A	0.433	-0.242037	0.0863466	-41.8211	0.698208	100000	0.00666453	0.00256561	0.0048607
2	OAR3_OAR2_104475518	113935593	0	T	C	0.433	-0.242037	0.0863466	-41.8211	0.698208	100000	0.00666453	0.00256561	0.0048607
2	OAR3_OAR2_104475562	113935637	0	T	C	0.433	-0.242037	0.0863466	-41.8211	0.698208	100000	0.00666453	0.00256561	0.0048607
9	OAR3_OAR9_18357772	19967427	0	C	T	0.209	0.285294	0.106958	-41.8212	1e-05	100000	0.00963974	0.00256594	0.00486119
12	OAR3_OAR12_8515500	10467068	0	A	G	0.328	0.269566	0.08911	-41.822	0.522352	100000	0.00355764	0.0025682	0.0048645
3	OAR3_OAR3_111384321	118694138	0	G	A	0.381	0.252319	0.0838262	-41.8224	1e-05	100000	0.00371586	0.00256918	0.00486594
18	OAR3_OAR18_64623786	66444087	0	A	G	0.291	-0.282066	0.090517	-41.8225	0.42529	100000	0.00272711	0.00256945	0.00486634
2	OAR3_OAR2_222100142	238039741	0	T	G	0.209	-0.296959	0.115242	-41.825	3.06938	100000	0.01225	0.00257659	0.00487681
2	OAR3_OAR2_222104425	238044023	0	T	C	0.209	-0.296959	0.115242	-41.825	3.06938	100000	0.01225	0.00257659	0.00487681
2	OAR3_OAR2_222140045	238079869	0	T	C	0.209	-0.296959	0.115242	-41.825	3.06938	100000	0.01225	0.00257659	0.00487681
18	OAR18_9308735.1	10086040	0	A	G	0.478	0.236855	0.0792204	-41.8293	0.590508	100000	0.00393836	0.00258867	0.00489452
1	OAR3_OAR1_82736104	88079581	0	T	C	0.351	0.283929	0.0948532	-41.8321	0.65211	100000	0.00389863	0.00259663	0.00490618
19	OAR3_OAR19_40481039	42280186	0	G	A	0.052	0.580287	0.196335	-41.8323	0.825491	100000	0.0043438	0.00259738	0.00490728
5	OAR3_OAR5_19679635	20638968	0	G	T	0.381	-0.238849	0.0898139	-41.8338	0.768017	100000	0.00984715	0.00260159	0.00491343
18	OAR3_OAR18_25464633	24347126	0	C	A	0.201	-0.293782	0.10838	-41.8371	0.73695	100000	0.00857901	0.00261087	0.00492702
3	OAR3_OAR3_36001810	37790037	0	G	T	0.44	0.232168	0.0854432	-41.8385	1.30026	100000	0.0084282	0.00261487	0.00493287
3	OAR3_OAR3_36002084	37790311	0	T	C	0.44	0.232168	0.0854432	-41.8385	1.30026	100000	0.0084282	0.00261487	0.00493287
16	OAR3_OAR16_70074662	76886508	0	T	C	0.284	-0.289023	0.0994222	-41.8388	1.54462	100000	0.00498566	0.00261587	0.00493433
16	OAR3_OAR16_60550636	66423601	0	C	A	0.366	0.228143	0.0753897	-41.8389	0.485701	100000	0.00354649	0.00261619	0.0049348
3	OAR3_OAR3_24233347	25501053	0	T	C	0.194	0.297734	0.108484	-41.8391	0.556006	100000	0.00782657	0.00261656	0.00493535
26	OAR3_OAR26_186949	492153	0	G	A	0.478	0.28	0.091562	-41.8419	1e-05	100000	0.00323319	0.00262471	0.00494725
26	OAR3_OAR26_3035846	3583615	0	G	A	0.366	0.259762	0.0793003	-41.8441	1e-05	100000	0.00169269	0.00263103	0.0049565
26	OAR3_OAR26_3036219	3583988	0	C	T	0.366	0.259762	0.0793003	-41.8441	1e-05	100000	0.00169269	0.00263103	0.0049565
6	OAR3_OAR6_102517685	113255658	0	C	T	0.291	-0.227881	0.0822154	-41.8443	0.0901142	100000	0.00726461	0.00263165	0.0049574
17	OAR3_OAR17_14778140	16467676	0	A	G	0.231	0.249804	0.101795	-41.8447	1.96216	100000	0.0168164	0.00263286	0.00495917
5	OAR3_OAR5_16136229	17044855	2	C	A	0.238	0.263043	0.0937954	-41.8448	0.560166	100000	0.00663988	0.00263294	0.00495928
17	OAR3_OAR17_66010346	75550603	0	G	A	0.388	-0.215647	0.0868825	-41.847	1.6448	100000	0.0156561	0.00263946	0.0049688
17	OAR3_OAR17_66014656	75554786	0	G	T	0.388	-0.215647	0.0868825	-41.847	1.6448	100000	0.0156561	0.00263946	0.0049688
13	OAR3_OAR13_8224592	8840943	0	G	A	0.254	-0.287827	0.102356	-41.8477	0.819372	100000	0.00650189	0.00264126	0.00497143
13	OAR3_OAR13_8239443	8856166	0	A	G	0.254	-0.287827	0.102356	-41.8477	0.819372	100000	0.00650189	0.00264126	0.00497143
13	OAR3_OAR13_78866059	82761670	0	T	C	0.246	0.306086	0.105351	-41.8483	0.465692	100000	0.00500895	0.00264299	0.00497396
7	OAR3_OAR7_78855252	85474325	0	A	G	0.358	0.259028	0.0940929	-41.8512	1.07422	100000	0.00764911	0.00265149	0.00498637
6	OAR3_OAR6_102369113	113107577	0	A	G	0.254	-0.318898	0.0988024	-41.8522	1e-05	100000	0.0019571	0.00265453	0.0049908
1	OAR3_OAR1_130210763	140882154	1	G	A	0.379	0.284483	0.0889748	-41.8529	1e-05	100000	0.00214319	0.0026565	0.00499367
14	OAR3_OAR14_53829766	58238347	0	A	G	0.433	0.287575	0.0858823	-41.853	1e-05	100000	0.00135532	0.00265665	0.00499389
20	S10088.1	29765873	0	T	C	0.299	-0.255739	0.0990127	-41.8533	2.30206	100000	0.0120571	0.00265768	0.00499539
5	OAR3_OAR5_4740691	5012270	0	C	A	0.075	0.390346	0.166068	-41.8534	2.06569	100000	0.0217927	0.00265777	0.00499553
11	OAR3_OAR11_42600995	19979417	0	C	T	0.299	-0.27552	0.0859414	-41.8542	1e-05	100000	0.00208893	0.00266027	0.00499916
11	OAR3_OAR11_42582449	19998076	0	C	T	0.299	-0.27552	0.0859414	-41.8542	1e-05	100000	0.00208893	0.00266027	0.00499916
8	OAR8_28114086.1	28518635	0	C	T	0.164	0.361727	0.117852	-41.8544	0.70557	100000	0.00312841	0.00266094	0.00500014
13	OAR3_OAR13_70051880	73467580	1	T	C	0.432	-0.21306	0.0845584	-41.8547	1.93173	100000	0.0142132	0.00266161	0.00500112
7	OAR3_OAR7_19739062	21420554	0	A	G	0.306	-0.279679	0.0895957	-41.8559	1e-05	100000	0.002684	0.00266524	0.00500642
9	OAR3_OAR9_89489125	98976104	0	G	T	0.142	0.335033	0.13417	-41.8573	0.848459	100000	0.0150644	0.00266911	0.00501205
18	OAR3_OAR18_53962056	55326474	0	A	G	0.485	-0.256448	0.0915918	-41.8581	0.66667	100000	0.00672348	0.00267155	0.00501561
18	OAR3_OAR18_58912135	60521798	0	T	C	0.216	0.267109	0.100136	-41.8582	0.615074	100000	0.00963621	0.0026719	0.00501611
12	OAR3_OAR12_13530180	16731633	0	T	G	0.119	0.364456	0.131643	-41.8598	0.868448	100000	0.00732926	0.0026766	0.00502296
1	OAR3_OAR1_174195046	193138533	0	T	C	0.239	0.290075	0.100286	-41.8607	0.722263	100000	0.00519444	0.00267932	0.00502693
4	DU460869_259.1	37688876	0	T	G	0.306	-0.246859	0.0968595	-41.8623	1.51934	100000	0.0131856	0.00268405	0.00503382
4	OAR3_OAR4_33322996	37698768	0	G	A	0.306	-0.246859	0.0968595	-41.8623	1.51934	100000	0.0131856	0.00268405	0.00503382
4	OAR3_OAR4_33359276	37734452	0	G	T	0.306	-0.246859	0.0968595	-41.8623	1.51934	100000	0.0131856	0.00268405	0.00503382
4	OAR4_35241088.1	37734517	0	C	T	0.306	-0.246859	0.0968595	-41.8623	1.51934	100000	0.0131856	0.00268405	0.00503382
4	OAR3_OAR4_33369309	37745979	0	A	C	0.306	-0.246859	0.0968595	-41.8623	1.51934	100000	0.0131856	0.00268405	0.00503382
9	OAR3_OAR9_57102847	62392788	0	G	A	0.403	0.233971	0.0998592	-41.8639	2.95201	100000	0.0222001	0.00268852	0.00504032
1	OAR3_OAR1_69188268	74112391	1	C	T	0.402	0.244521	0.0853002	-41.8665	1.03131	100000	0.00558596	0.00269615	0.00505143
1	OAR1_73804032.1	74128719	1	C	T	0.402	0.244521	0.0853002	-41.8665	1.03131	100000	0.00558596	0.00269615	0.00505143
1	OAR3_OAR1_69205266	74129786	1	G	A	0.402	0.244521	0.0853002	-41.8665	1.03131	100000	0.00558596	0.00269615	0.00505143
1	OAR3_OAR1_180953944	200674906	0	C	A	0.179	0.352178	0.106864	-41.8666	0.0403658	100000	0.00159346	0.0026965	0.00505193
18	OAR3_OAR18_59055299	60663828	0	C	T	0.313	-0.252538	0.0943885	-41.8668	1.8848	100000	0.00943072	0.00269712	0.00505283
3	OAR3_OAR3_35171738	36829295	0	T	C	0.44	0.244561	0.0776823	-41.8671	1e-05	100000	0.0024807	0.00269813	0.0050543
3	OAR3_OAR3_147058642	158027741	0	A	G	0.104	0.390119	0.147276	-41.8677	1.64174	100000	0.0101261	0.00269971	0.00505661
6	OAR6_50026575.1	50666511	0	T	C	0.328	-0.254772	0.0875716	-41.8684	1.21253	100000	0.00495391	0.00270179	0.00505963
2	OAR3_OAR2_222795367	238768907	0	T	C	0.291	-0.250615	0.0913621	-41.8694	0.859275	100000	0.00785633	0.00270472	0.00506388
2	OAR3_OAR2_222795939	238769478	0	C	A	0.291	-0.250615	0.0913621	-41.8694	0.859275	100000	0.00785633	0.00270472	0.00506388
2	OAR3_OAR2_222828614	238801062	0	C	T	0.291	-0.250615	0.0913621	-41.8694	0.859275	100000	0.00785633	0.00270472	0.00506388
16	OAR3_OAR16_64053620	70189491	1	A	G	0.424	-0.264302	0.0930212	-41.8723	1e-05	100000	0.00599446	0.0027134	0.00507651
2	OAR3_OAR2_176024064	189554614	0	T	C	0.485	-0.211852	0.0827689	-41.8734	1.27179	100000	0.0128155	0.00271667	0.00508126
2	OAR3_OAR2_33779273	35641573	0	T	C	0.373	0.240302	0.0845692	-41.8739	0.671135	100000	0.00599168	0.00271831	0.00508363
2	OAR3_OAR2_33869429	35732216	0	G	A	0.373	0.240302	0.0845692	-41.8739	0.671135	100000	0.00599168	0.00271831	0.00508363
2	OAR3_OAR2_170058793	183527574	0	A	C	0.366	-0.285389	0.0976043	-41.8739	0.71156	100000	0.00475281	0.00271832	0.00508365
18	OAR3_OAR18_12694549	13614063	0	A	G	0.269	-0.281884	0.101232	-41.8746	0.56706	100000	0.00701384	0.00272033	0.00508658
2	OAR3_OAR2_222181692	238121348	0	G	A	0.433	-0.2311	0.0865939	-41.8755	1.86778	100000	0.00960255	0.00272298	0.00509042
14	OAR3_OAR14_58035066	64902496	0	T	C	0.09	-0.437433	0.155157	-41.8762	0.954516	100000	0.00637242	0.00272492	0.00509323
17	OAR3_OAR17_69732406	79470496	0	G	T	0.254	-0.264295	0.0907017	-41.8762	0.853849	100000	0.00489004	0.00272511	0.00509352
14	OAR3_OAR14_48975327	52868120	0	C	T	0.306	0.25567	0.0893538	-41.8771	1.041	100000	0.00566904	0.00272769	0.00509725
8	OAR3_OAR8_2482090	3063392	0	T	C	0.187	-0.311344	0.102398	-41.8779	0.33418	100000	0.00340213	0.00273002	0.00510063
3	OAR3_OAR3_104454065	110750998	0	C	T	0.231	0.274069	0.0927168	-41.878	0.134939	100000	0.00433902	0.00273032	0.00510107
26	OAR3_OAR26_40883084	45972536	0	T	C	0.224	0.307364	0.101241	-41.8795	0.510395	100000	0.00344728	0.00273497	0.00510782
26	OAR3_OAR26_40889559	45978970	0	G	A	0.224	0.307364	0.101241	-41.8795	0.510395	100000	0.00344728	0.00273497	0.00510782
26	OAR3_OAR26_40892207	45981688	0	G	A	0.224	0.307364	0.101241	-41.8795	0.510395	100000	0.00344728	0.00273497	0.00510782
1	OAR3_OAR1_3345319	3475801	0	A	C	0.47	0.241854	0.0892506	-41.8796	0.516415	100000	0.00859842	0.00273517	0.00510812
11	OAR3_OAR18_15700334	57103627	0	G	A	0.112	0.376923	0.141225	-41.8812	1e-05	100000	0.009598	0.00273995	0.00511505
11	OAR11_58645906.1	7513754	0	A	G	0.366	0.25576	0.0948928	-41.8812	1.68035	100000	0.0089436	0.00274004	0.00511518
20	OAR3_OAR20_28056646	30949125	0	C	A	0.418	0.251312	0.09396	-41.8821	0.757212	100000	0.00945205	0.00274267	0.005119
9	OAR3_OAR9_71025316	79025248	0	A	C	0.164	-0.338891	0.130764	-41.8841	2.16647	100000	0.0117839	0.00274866	0.00512768
9	OAR3_OAR9_63087628	69907605	0	A	G	0.321	0.232701	0.0869443	-41.8847	0.391313	100000	0.00940739	0.00275057	0.00513046
22	OAR3_OAR22_23086559	26551395	1	G	A	0.333	-0.233104	0.0867199	-41.8866	1.24899	100000	0.00911971	0.00275628	0.00513872
22	OAR3_OAR22_23100851	26565687	1	A	G	0.333	-0.233104	0.0867199	-41.8866	1.24899	100000	0.00911971	0.00275628	0.00513872
22	OAR3_OAR22_23115818	26580394	1	A	G	0.333	-0.233104	0.0867199	-41.8866	1.24899	100000	0.00911971	0.00275628	0.00513872
3	OAR3_129413358.1	130211869	2	C	T	0.208	0.282816	0.0936017	-41.8867	1e-05	100000	0.00359493	0.00275669	0.00513933
4	OAR3_OAR4_74804998	82297068	0	G	A	0.209	-0.272539	0.107651	-41.8895	1.19282	100000	0.0137782	0.0027649	0.00515122
4	OAR3_OAR4_74808341	82300407	0	G	A	0.209	-0.272539	0.107651	-41.8895	1.19282	100000	0.0137782	0.0027649	0.00515122
4	OAR3_OAR4_74840740	82332753	0	A	C	0.209	-0.272539	0.107651	-41.8895	1.19282	100000	0.0137782	0.0027649	0.00515122
1	OAR1_185857094.1	191389736	0	C	T	0.164	0.314522	0.111551	-41.8895	0.294916	100000	0.00636831	0.00276496	0.00515131
1	OAR3_OAR1_69208042	74132562	1	G	A	0.364	0.26034	0.0858497	-41.891	0.323059	100000	0.00348211	0.00276969	0.00515816
1	OAR3_OAR1_68081763	72863517	1	A	G	0.409	0.234167	0.081959	-41.8946	0.762472	100000	0.00573582	0.00278037	0.00517362
21	OAR3_OAR21_29471789	31309006	0	C	T	0.343	-0.258552	0.0897051	-41.895	0.0397502	100000	0.00534609	0.00278166	0.00517547
1	OAR3_OAR1_53708636	58443518	0	C	T	0.164	0.356389	0.117635	-41.8956	0.515862	100000	0.00351137	0.00278366	0.00517837
19	OAR3_OAR19_39998438	41796408	0	A	G	0.366	-0.243759	0.0844024	-41.8967	0.501244	100000	0.00525944	0.00278692	0.00518308
2	OAR3_OAR2_221533499	237359665	0	A	G	0.269	-0.250611	0.0943647	-41.8975	1.12859	100000	0.00994252	0.00278931	0.00518654
10	OAR3_OAR10_33205580	34851630	0	A	G	0.448	0.236737	0.0852921	-41.8975	0.953874	100000	0.00718825	0.00278938	0.00518664
15	OAR3_OAR15_6025363	6817167	0	G	T	0.448	0.236601	0.0850584	-41.8993	0.287913	100000	0.00707031	0.00279493	0.00519466
17	OAR3_OAR17_62868616	72429425	0	C	T	0.343	-0.282854	0.0931048	-41.9011	0.455309	100000	0.00342692	0.00280036	0.00520251
9	OAR3_OAR9_7585389	7744184	0	C	T	0.44	-0.559924	0.178407	-41.9024	0.0357956	100000	0.00255335	0.00280428	0.00520818
2	OAR3_OAR2_126795336	138137028	0	G	A	0.47	0.267462	0.0808118	-41.9027	1e-05	100000	0.00152624	0.0028051	0.00520937
4	OAR3_OAR4_23244235	26304144	0	T	C	0.261	0.256551	0.0900649	-41.9043	0.417271	100000	0.00587549	0.00281018	0.00521671
4	OAR3_OAR4_23264722	26326658	0	T	C	0.261	0.256551	0.0900649	-41.9043	0.417271	100000	0.00587549	0.00281018	0.00521671
4	OAR3_OAR4_23276583	26338535	0	T	C	0.261	0.256551	0.0900649	-41.9043	0.417271	100000	0.00587549	0.00281018	0.00521671
4	OAR3_OAR4_23286923	26348807	0	A	G	0.261	0.256551	0.0900649	-41.9043	0.417271	100000	0.00587549	0.00281018	0.00521671
19	OAR3_OAR19_28487055	29787751	1	C	T	0.432	-0.267525	0.0837115	-41.9059	1e-05	100000	0.00215311	0.00281497	0.00522362
20	OAR3_OAR20_26616074	29313947	0	T	C	0.463	-0.225867	0.0928358	-41.9074	2.91741	100000	0.0177358	0.0028196	0.0052303
20	OAR3_OAR20_26616421	29314294	0	A	G	0.463	-0.225867	0.0928358	-41.9074	2.91741	100000	0.0177358	0.0028196	0.0052303
20	OAR3_OAR20_26616757	29314630	0	G	A	0.463	-0.225867	0.0928358	-41.9074	2.91741	100000	0.0177358	0.0028196	0.0052303
13	OAR3_OAR13_69007373	72277755	0	A	G	0.299	0.275145	0.0899264	-41.908	0.069047	100000	0.00321794	0.00282155	0.00523312
3	OAR3_205626573.1	205167170	0	C	T	0.433	-0.23418	0.0918487	-41.9085	1.18628	100000	0.0131516	0.00282321	0.00523552
20	OAR3_OAR20_25234689	27049922	0	G	T	0.052	-0.566667	0.190155	-41.9088	1e-05	100000	0.0040506	0.00282395	0.00523657
19	OAR3_OAR19_38390071	40193549	0	A	G	0.157	0.291177	0.113033	-41.91	0.122967	100000	0.0122761	0.00282764	0.00524191
19	OAR3_OAR19_38398390	40201805	0	T	C	0.157	0.291177	0.113033	-41.91	0.122967	100000	0.0122761	0.00282764	0.00524191
19	OAR3_OAR19_38399288	40202701	0	T	C	0.157	0.291177	0.113033	-41.91	0.122967	100000	0.0122761	0.00282764	0.00524191
21	OAR3_OAR21_27847646	29619689	0	G	A	0.127	0.367223	0.12391	-41.9115	0.371145	100000	0.00424518	0.0028325	0.00524891
21	OAR3_OAR21_27850333	29622376	0	A	G	0.127	0.367223	0.12391	-41.9115	0.371145	100000	0.00424518	0.0028325	0.00524891
1	OAR3_OAR1_208908430	229485082	0	G	A	0.388	-0.20812	0.0795687	-41.9123	1.14629	100000	0.0110618	0.00283482	0.00525226
18	OAR3_OAR18_14272787	15265689	1	C	T	0.409	-0.254226	0.0867433	-41.9133	0.504924	100000	0.00466144	0.0028379	0.00525671
7	OAR3_OAR7_44510394	48489591	0	G	A	0.351	-0.280085	0.0893564	-41.9135	1e-05	100000	0.0025837	0.00283864	0.00525778
9	OAR3_OAR9_85926220	95018279	0	C	T	0.478	-0.225969	0.0895263	-41.9143	1.15899	100000	0.0140533	0.00284111	0.00526133
12	OAR3_OAR12_15900733	19408796	0	T	C	0.112	0.349786	0.133256	-41.9151	1.40954	100000	0.0107923	0.00284373	0.00526511
5	OAR3_OAR5_19251307	20213267	0	G	A	0.149	-0.343793	0.112535	-41.9164	0.191405	100000	0.00326205	0.00284776	0.00527091
21	OAR3_OAR21_31574404	33409020	0	C	T	0.06	0.466734	0.182606	-41.9172	1.72441	100000	0.0129364	0.00285012	0.00527432
7	OAR3_OAR7_72930878	73991470	1	T	G	0.061	0.554253	0.179464	-41.9192	0.14513	100000	0.00295905	0.00285633	0.00528326
27	OAR3_OARX_53821358	59533067	0	C	A	0.276	-0.258846	0.0815308	-41.9199	0.321914	100000	0.00229217	0.00285862	0.00528656
27	OAR3_OARX_53832288	59544202	0	T	C	0.276	-0.258846	0.0815308	-41.9199	0.321914	100000	0.00229217	0.00285862	0.00528656
27	OAR3_OARX_53833211	59545125	0	C	A	0.276	-0.258846	0.0815308	-41.9199	0.321914	100000	0.00229217	0.00285862	0.00528656
9	OAR3_OAR9_52334427	57250045	0	C	T	0.478	-0.232867	0.0851873	-41.9214	0.437637	100000	0.00806233	0.00286342	0.00529347
19	OAR3_OAR19_30835018	32246064	0	G	A	0.119	-0.420343	0.135778	-41.9269	1e-05	100000	0.00289517	0.00288073	0.00531838
1	OAR3_OAR1_27292469	29153840	0	C	A	0.336	-0.277895	0.0892399	-41.9273	0.453774	100000	0.00274435	0.00288195	0.00532013
17	OAR3_OAR17_41997341	50008967	0	G	A	0.433	-0.262066	0.0970113	-41.9279	0.78926	100000	0.00879672	0.00288365	0.00532257
22	OAR3_OAR22_18038187	21310606	1	C	A	0.341	0.254085	0.0882738	-41.9294	0.489561	100000	0.00540454	0.00288844	0.00532946
15	OAR3_OAR15_76809044	85350324	0	A	G	0.201	0.32996	0.0998624	-41.9294	1e-05	100000	0.00155232	0.00288865	0.00532975
22	OAR3_OAR22_47234194	51950894	1	T	C	0.371	0.277249	0.104466	-41.9331	1.71629	100000	0.00999044	0.00290028	0.00534646
17	OAR3_OAR17_32108006	36144333	0	C	A	0.47	0.241729	0.0828995	-41.9332	0.393494	100000	0.00486183	0.00290054	0.00534685
1	OAR3_OAR1_31562775	33417325	0	G	A	0.067	0.455843	0.151613	-41.9333	0.453003	100000	0.00375247	0.00290104	0.00534756
1	OAR3_OAR1_31568810	33423410	0	C	T	0.067	0.455843	0.151613	-41.9333	0.453003	100000	0.00375247	0.00290104	0.00534756
5	OAR3_OAR5_102547229	111949305	0	G	T	0.448	0.217266	0.0841996	-41.9337	1.80395	100000	0.0121371	0.0029022	0.00534923
5	OAR3_OAR5_102547276	111949352	0	C	T	0.448	0.217266	0.0841996	-41.9337	1.80395	100000	0.0121371	0.0029022	0.00534923
24	OAR3_OAR24_41345152	42302154	0	A	G	0.418	-0.259157	0.082904	-41.9354	0.520667	100000	0.00264928	0.00290762	0.00535701
3	OAR3_OAR3_189826892	203825911	0	G	T	0.343	0.267035	0.0827663	-41.9358	1e-05	100000	0.00196451	0.00290894	0.0053589
5	S35787.1	19559560	0	G	A	0.433	-0.218505	0.0875071	-41.937	1.28399	100000	0.0150679	0.00291257	0.00536411
1	OAR3_OAR1_126234640	136312799	2	C	T	0.246	0.262421	0.10784	-41.9393	0.479732	100000	0.017715	0.00292008	0.00537489
17	OAR3_OAR17_32819747	36854350	0	G	C	0.358	0.23225	0.0889611	-41.9415	1.32472	100000	0.0112064	0.00292701	0.00538484
12	OAR3_OAR12_41008726	46274046	1	T	C	0.068	0.458422	0.174842	-41.9416	0.383894	100000	0.0108783	0.00292751	0.00538556
1	OAR3_OAR1_257655087	282645238	1	G	A	0.303	-0.23702	0.0887758	-41.9418	0.238481	100000	0.00957462	0.002928	0.00538626
1	OAR3_OAR1_122823373	132772592	2	G	A	0.277	-0.255729	0.107725	-41.9423	5.53502	100000	0.0205651	0.00292978	0.0053888
2	OAR3_OAR2_49613966	52602789	1	T	C	0.356	0.283326	0.0803036	-41.9427	1e-05	100000	0.000773681	0.00293085	0.00539034
2	OAR3_OAR2_49629487	52618252	1	A	C	0.356	0.283326	0.0803036	-41.9427	1e-05	100000	0.000773681	0.00293085	0.00539034
2	OAR3_OAR2_49941214	52965540	1	A	G	0.356	0.283326	0.0803036	-41.9427	1e-05	100000	0.000773681	0.00293085	0.00539034
10	OAR3_OAR10_3973281	5072019	0	G	T	0.231	-0.275528	0.0968433	-41.9429	0.313072	100000	0.00593172	0.00293156	0.00539136
8	OAR3_OAR8_25903165	28982837	0	C	T	0.164	0.36407	0.108084	-41.9436	1e-05	100000	0.00127477	0.00293374	0.00539449
16	OAR3_OAR16_59917319	65363769	0	T	C	0.358	-0.282258	0.0864563	-41.9448	1e-05	100000	0.00174971	0.00293781	0.00540032
22	OAR3_OAR22_49052692	53804247	0	A	G	0.358	0.292485	0.0926942	-41.9454	0.816482	100000	0.00242862	0.00293957	0.00540284
20	OAR3_OAR20_27982278	30874434	0	C	T	0.261	-0.275867	0.10197	-41.946	1.38502	100000	0.00870225	0.00294169	0.00540588
3	OAR3_OAR3_111932483	119239931	1	G	A	0.25	0.263158	0.0892996	-41.9468	1e-05	100000	0.00445261	0.00294409	0.00540933
26	OAR3_OAR26_507427	814269	0	A	G	0.358	0.291835	0.0859657	-41.9477	1e-05	100000	0.00117492	0.00294713	0.00541367
9	OAR3_OAR9_65377974	72565140	0	G	A	0.284	0.255204	0.098858	-41.9519	1.41456	100000	0.0121004	0.00296063	0.00543301
26	OAR3_OAR26_41029515	46119686	0	A	G	0.179	0.351745	0.106729	-41.9567	0.0180301	100000	0.00159285	0.00297637	0.00545553
26	OAR3_OAR26_41083835	46176257	0	T	C	0.179	0.351745	0.106729	-41.9567	0.0180301	100000	0.00159285	0.00297637	0.00545553
26	OAR3_OAR26_2919627	3468098	0	C	T	0.306	0.284568	0.0944549	-41.9574	0.573625	100000	0.00368697	0.00297863	0.00545876
1	OAR1_228321523.1	232768777	0	A	G	0.172	-0.332041	0.0972352	-41.9582	1e-05	100000	0.00110407	0.00298123	0.00546247
17	OAR3_OAR12_68858597	38071249	0	C	T	0.067	-0.461745	0.173371	-41.9596	0.305099	100000	0.00974357	0.00298554	0.00546863
17	OAR3_OAR12_68880904	38091829	0	G	A	0.067	-0.461745	0.173371	-41.9596	0.305099	100000	0.00974357	0.00298554	0.00546863
17	OAR3_OAR12_68902270	38113077	0	T	C	0.067	-0.461745	0.173371	-41.9596	0.305099	100000	0.00974357	0.00298554	0.00546863
17	OAR3_OAR12_68918699	38129566	0	C	T	0.067	-0.461745	0.173371	-41.9596	0.305099	100000	0.00974357	0.00298554	0.00546863
17	OAR3_OAR12_68919843	38130707	0	A	G	0.067	-0.461745	0.173371	-41.9596	0.305099	100000	0.00974357	0.00298554	0.00546863
17	OAR3_OAR12_68929737	38140840	0	G	A	0.067	-0.461745	0.173371	-41.9596	0.305099	100000	0.00974357	0.00298554	0.00546863
17	OAR3_OAR12_68931635	38142738	0	T	G	0.067	-0.461745	0.173371	-41.9596	0.305099	100000	0.00974357	0.00298554	0.00546863
17	OAR3_OAR12_68943950	38155064	0	A	G	0.067	-0.461745	0.173371	-41.9596	0.305099	100000	0.00974357	0.00298554	0.00546863
17	S65027.1	38163410	0	T	C	0.067	-0.461745	0.173371	-41.9596	0.305099	100000	0.00974357	0.00298554	0.00546863
3	OAR3_OAR3_126514418	136014245	0	C	T	0.418	-0.269856	0.0844912	-41.9614	1e-05	100000	0.00216537	0.00299153	0.0054772
3	OAR3_OAR3_126522442	136022417	0	A	C	0.418	-0.269856	0.0844912	-41.9614	1e-05	100000	0.00216537	0.00299153	0.0054772
14	OAR3_OAR14_48977436	52866015	0	G	T	0.276	0.263102	0.0909207	-41.9615	0.7524	100000	0.00517589	0.00299179	0.00547756
15	S44311.1	83558457	0	T	C	0.276	0.309551	0.0906826	-41.9617	1e-05	100000	0.00110841	0.00299246	0.00547852
15	OAR3_OAR15_75513832	83560216	0	G	A	0.276	0.309551	0.0906826	-41.9617	1e-05	100000	0.00110841	0.00299246	0.00547852
15	OAR3_OAR15_75517296	83563300	0	T	C	0.276	0.309551	0.0906826	-41.9617	1e-05	100000	0.00110841	0.00299246	0.00547852
15	OAR3_OAR15_75543306	83589359	0	G	A	0.276	0.309551	0.0906826	-41.9617	1e-05	100000	0.00110841	0.00299246	0.00547852
15	OAR3_OAR15_75596817	83642064	0	G	A	0.276	0.309551	0.0906826	-41.9617	1e-05	100000	0.00110841	0.00299246	0.00547852
18	OAR3_OAR18_59112301	60719958	0	C	A	0.157	0.343949	0.121779	-41.9619	0.880813	100000	0.00628366	0.00299334	0.00547977
6	OAR3_OAR6_17469526	20837626	0	C	T	0.455	-0.235732	0.0833584	-41.9625	0.618826	100000	0.00622165	0.00299519	0.00548241
6	OAR3_OAR6_17470137	20838181	0	C	A	0.455	-0.235732	0.0833584	-41.9625	0.618826	100000	0.00622165	0.00299519	0.00548241
10	OAR3_OAR10_52984335	56702451	0	T	G	0.112	0.344466	0.121018	-41.9657	1e-05	100000	0.00591025	0.00300587	0.00549767
1	OAR3_OAR1_123410310	133411795	1	A	G	0.371	-0.231604	0.0931881	-41.9682	2.7356	100000	0.0155248	0.00301396	0.00550922
18	OAR3_OAR18_38205732	37733368	0	G	A	0.41	0.232051	0.0928351	-41.9695	1.08209	100000	0.014967	0.00301812	0.00551516
19	OAR3_OAR19_43905622	45884220	0	C	T	0.127	0.330227	0.128393	-41.9711	1.58076	100000	0.0124059	0.00302351	0.00552284
2	OAR3_OAR2_109499689	119886691	0	T	C	0.209	-0.307555	0.106237	-41.9712	0.256514	100000	0.00515797	0.00302398	0.00552351
1	OAR3_OAR1_122834267	132783652	1	A	G	0.258	-0.262497	0.108449	-41.9715	4.72672	100000	0.0183041	0.00302493	0.00552487
1	OAR1_133080343.1	132792426	1	C	A	0.258	-0.262497	0.108449	-41.9715	4.72672	100000	0.0183041	0.00302493	0.00552487
1	OAR3_OAR1_122860219	132809598	1	C	T	0.258	-0.262497	0.108449	-41.9715	4.72672	100000	0.0183041	0.00302493	0.00552487
1	OAR3_OAR1_122873198	132822701	1	A	G	0.258	-0.262497	0.108449	-41.9715	4.72672	100000	0.0183041	0.00302493	0.00552487
2	OAR3_OAR2_101544189	110950164	1	T	C	0.364	-0.261605	0.0856826	-41.9721	0.509787	100000	0.0032791	0.00302702	0.00552785
22	OAR3_OAR22_29098835	33318977	0	G	A	0.336	0.265277	0.0853735	-41.9724	1e-05	100000	0.00279961	0.00302783	0.00552901
19	OAR3_OAR19_28347076	29646892	0	G	A	0.209	-0.355147	0.103691	-41.9725	1e-05	100000	0.00106953	0.00302831	0.00552969
19	OAR3_OAR19_28428379	29727818	0	A	C	0.209	-0.355147	0.103691	-41.9725	1e-05	100000	0.00106953	0.00302831	0.00552969
9	OAR3_OAR9_4259440	4161104	0	T	G	0.493	-0.271331	0.07894	-41.9729	1e-05	100000	0.00102983	0.00302952	0.00553141
4	OAR3_OAR4_74821698	82313805	1	G	A	0.341	-0.211092	0.0857861	-41.9755	0.994409	100000	0.016533	0.00303818	0.00554375
17	OAR17_35816229.1	36878068	1	G	A	0.25	-0.282237	0.0935021	-41.9755	0.773107	100000	0.00362602	0.00303821	0.0055438
2	OAR3_OAR2_110047159	120434882	0	A	G	0.463	0.246909	0.0757095	-41.9766	1e-05	100000	0.00176826	0.00304169	0.00554876
2	OAR3_OAR2_110674603	121113406	0	T	G	0.463	0.246909	0.0757095	-41.9766	1e-05	100000	0.00176826	0.00304169	0.00554876
5	OAR3_OAR5_13252000	13893131	0	G	A	0.418	-0.256832	0.088806	-41.9774	0.363883	100000	0.00520073	0.00304459	0.00555289
4	OAR3_OAR4_46386665	52356879	0	A	G	0.164	0.310811	0.110613	-41.9791	1e-05	100000	0.00654038	0.00305026	0.00556096
1	OAR3_OAR1_976511	1008683	1	T	C	0.22	0.288502	0.110942	-41.9808	0.925652	100000	0.0115125	0.00305575	0.00556878
1	OAR3_OAR1_980972	1013142	1	T	C	0.22	0.288502	0.110942	-41.9808	0.925652	100000	0.0115125	0.00305575	0.00556878
16	OAR3_OAR16_63753879	69889117	0	C	T	0.179	-0.289389	0.103856	-41.9818	0.13913	100000	0.00697739	0.00305936	0.00557392
8	OAR3_OAR8_64851074	71368576	1	G	A	0.114	-0.478261	0.124247	-41.7415	1e-05	1e-05	0.000273015	0.00235175	0.00557791
1	OAR3_OAR1_70221673	75149505	0	G	A	0.41	0.204869	0.0833931	-41.983	2.62175	100000	0.0167029	0.00306344	0.00557972
27	OAR3_OARX_100326551	113480694	0	A	C	0.269	0.304687	0.0869607	-41.9832	1e-05	100000	0.000835814	0.00306392	0.00558041
9	OAR3_OAR9_64933530	72130034	0	T	C	0.485	0.266492	0.0986941	-41.9867	1.17609	100000	0.00882542	0.00307567	0.00559713
1	S34237.1	22743139	0	G	A	0.44	0.246586	0.083554	-41.9874	0.265692	100000	0.00439829	0.0030782	0.00560072
21	OAR3_OAR21_30661466	32503539	0	T	C	0.119	-0.420343	0.135778	-41.9881	1e-05	100000	0.00289516	0.0030805	0.00560399
3	OAR3_OAR3_36376916	38165242	0	G	A	0.41	0.235628	0.0807506	-41.9883	0.840742	100000	0.00483388	0.00308116	0.00560492
3	OAR3_OAR3_36386778	38175198	0	A	G	0.41	0.235628	0.0807506	-41.9883	0.840742	100000	0.00483388	0.00308116	0.00560492
9	OAR3_OAR9_66649591	74045186	0	G	A	0.231	-0.287615	0.107323	-41.9884	0.726551	100000	0.0093201	0.00308159	0.00560553
1	OAR3_OAR1_59255794	64333400	0	A	G	0.172	0.283402	0.109044	-41.9904	1.49919	100000	0.0115578	0.00308812	0.00561481
18	OAR3_OAR18_13889301	14900780	0	C	T	0.269	-0.228177	0.089824	-41.9927	1.06004	100000	0.0134752	0.003096	0.00562602
11	OAR3_OAR11_36045966	26816982	0	G	A	0.261	0.286902	0.0877801	-41.9927	1e-05	100000	0.00173036	0.00309605	0.00562609
11	OAR3_OAR11_36033413	26829463	0	T	C	0.261	0.286902	0.0877801	-41.9927	1e-05	100000	0.00173036	0.00309605	0.00562609
2	OAR3_OAR2_56585256	60610884	1	T	C	0.114	-0.404682	0.128207	-41.9934	1e-05	100000	0.00242061	0.00309843	0.00562946
2	OAR3_OAR2_56592761	60618406	1	T	C	0.114	-0.404682	0.128207	-41.9934	1e-05	100000	0.00242061	0.00309843	0.00562946
1	OAR3_OAR1_3507866	3632687	1	T	G	0.25	0.248673	0.0939811	-41.9944	0.455452	100000	0.010205	0.00310192	0.00563442
1	OAR3_OAR1_60085042	65286525	3	G	A	0.422	0.239188	0.0930103	-41.997	1.69502	100000	0.012418	0.00311081	0.00564704
22	OAR22_42202095.1	41670571	0	G	A	0.224	0.26299	0.0964657	-41.9973	2.16232	100000	0.00822437	0.00311154	0.00564808
11	OAR3_OAR11_51125523	11136376	0	A	G	0.254	-0.362861	0.0964407	-41.998	1e-05	100000	0.000363483	0.00311412	0.00565174
11	OAR3_OAR11_51090317	11171720	0	C	T	0.254	-0.362861	0.0964407	-41.998	1e-05	100000	0.000363483	0.00311412	0.00565174
11	OAR3_OAR11_51073527	11188520	0	A	G	0.254	-0.362861	0.0964407	-41.998	1e-05	100000	0.000363483	0.00311412	0.00565174
9	OAR3_OAR9_89419914	98908062	0	C	T	0.276	0.255349	0.0979272	-41.9981	0.259383	100000	0.0113	0.00311459	0.0056524
1	OAR3_OAR1_65194402	69441613	0	G	T	0.373	0.240547	0.090081	-41.9984	1.39688	100000	0.00956228	0.00311532	0.00565344
12	OAR3_OAR12_48959216	54657033	0	C	T	0.104	0.377305	0.133315	-41.9985	0.169514	100000	0.00618299	0.00311578	0.0056541
12	OAR3_OAR12_48960922	54658741	0	A	C	0.104	0.377305	0.133315	-41.9985	0.169514	100000	0.00618299	0.00311578	0.0056541
12	OAR3_OAR12_48973465	54671279	0	A	G	0.104	0.377305	0.133315	-41.9985	0.169514	100000	0.00618299	0.00311578	0.0056541
12	OAR3_OAR12_48979797	54677607	0	T	C	0.104	0.377305	0.133315	-41.9985	0.169514	100000	0.00618299	0.00311578	0.0056541
9	OAR3_OAR9_25010941	26883577	1	A	G	0.136	-0.33858	0.124909	-41.9986	0.513518	100000	0.00858034	0.0031161	0.00565456
1	OAR3_OAR1_22477606	23386290	0	T	G	0.179	-0.295586	0.0962244	-42.0003	0.721649	100000	0.00310564	0.00312212	0.00566309
1	OAR3_OAR1_22200733	23107552	0	G	A	0.403	-0.245983	0.0814363	-42.0005	0.264368	100000	0.00360463	0.00312263	0.00566382
6	OAR3_OAR6_26151810	30335614	1	C	T	0.409	-0.282857	0.0828626	-42.0027	1e-05	100000	0.00110839	0.00313036	0.00567477
1	OAR3_OAR1_3804053	3924924	1	C	T	0.318	-0.293333	0.0901269	-42.0035	1e-05	100000	0.00180387	0.00313303	0.00567856
7	OAR3_OAR7_58293270	63077186	0	G	A	0.194	0.435833	0.107062	-41.0128	1e-05	1e-05	0.000129416	0.00106575	0.00568119
7	OAR3_OAR7_58299333	63083379	0	C	T	0.194	0.435833	0.107062	-41.0128	1e-05	1e-05	0.000129416	0.00106575	0.00568119
17	OAR3_OAR17_22474869	24898094	1	A	C	0.492	-0.237269	0.0908081	-42.0043	1.0172	100000	0.0111423	0.00313561	0.00568222
9	OAR3_OAR9_42203861	45714882	0	A	G	0.358	0.260489	0.0824112	-42.006	0.242599	100000	0.00238949	0.00314147	0.00569053
9	OAR3_OAR9_40518312	43982168	1	C	T	0.288	0.306264	0.0917606	-42.007	1e-05	100000	0.00140116	0.00314496	0.00569547
8	OAR3_OAR8_66813926	73541643	0	C	T	0.194	0.309127	0.109486	-42.007	0.966251	100000	0.00629956	0.00314498	0.0056955
1	OAR3_OAR1_262034869	287271263	0	T	C	0.366	-0.25627	0.0864627	-42.0072	0.245087	100000	0.00424151	0.00314574	0.00569657
14	OAR3_OAR14_50854970	55296469	0	T	C	0.396	0.218599	0.0788285	-42.0077	1e-05	100000	0.00723788	0.0031473	0.00569878
14	OAR3_OAR14_50875405	55317461	0	G	A	0.396	0.218599	0.0788285	-42.0077	1e-05	100000	0.00723788	0.0031473	0.00569878
5	OAR3_OAR5_29620513	31509661	0	C	T	0.388	-0.2634	0.0784925	-42.0093	1e-05	100000	0.00132541	0.00315289	0.0057067
11	OAR3_OAR11_38619073	24264385	1	T	C	0.356	-0.269648	0.0840001	-42.0114	0.0253956	100000	0.0020629	0.00316026	0.00571713
11	OAR3_OAR11_38607829	24275632	1	A	G	0.356	-0.269648	0.0840001	-42.0114	0.0253956	100000	0.0020629	0.00316026	0.00571713
19	OAR3_OAR19_27749354	29055349	0	G	A	0.284	-0.23255	0.0931852	-42.0126	1.28935	100000	0.015123	0.00316437	0.00572296
8	OAR3_OAR8_66196863	72933044	0	C	T	0.149	0.371357	0.119683	-42.0128	0.350862	100000	0.00283622	0.00316509	0.00572397
8	OAR8_71122602.1	72934684	0	A	G	0.149	0.371357	0.119683	-42.0128	0.350862	100000	0.00283622	0.00316509	0.00572397
8	OAR3_OAR8_66198818	72934999	0	G	A	0.149	0.371357	0.119683	-42.0128	0.350862	100000	0.00283622	0.00316509	0.00572397
2	OAR2_86714063.1	88671929	0	C	A	0.201	0.32996	0.0998624	-42.0136	1e-05	100000	0.00155232	0.00316799	0.00572807
2	OAR3_OAR2_101163759	110570373	1	C	T	0.379	-0.234458	0.0818834	-42.0151	1e-05	100000	0.00563735	0.00317295	0.00573509
1	OAR3_OAR1_95248207	101093358	0	G	A	0.485	0.282243	0.0827079	-42.0163	1e-05	100000	0.00111197	0.0031773	0.00574125
20	OAR3_OAR20_3543468	4623607	1	A	G	0.439	-0.243941	0.0827871	-42.0168	0.433679	100000	0.00445645	0.00317898	0.00574362
16	OAR3_OAR16_64744409	70801371	1	T	C	0.432	-0.251908	0.0876192	-42.0172	1e-05	100000	0.00545535	0.00318038	0.0057456
21	OAR3_OAR21_30180157	32013350	0	A	G	0.142	-0.361377	0.120388	-42.0182	1e-05	100000	0.00380545	0.00318381	0.00575044
21	OAR3_OAR21_30185878	32019084	0	C	T	0.142	-0.361377	0.120388	-42.0182	1e-05	100000	0.00380545	0.00318381	0.00575044
8	OAR3_OAR8_60331208	66768352	0	T	G	0.239	0.23389	0.0949306	-42.0187	1.22775	100000	0.0164024	0.00318547	0.0057528
8	OAR3_OAR8_60353612	66790682	0	T	C	0.239	0.23389	0.0949306	-42.0187	1.22775	100000	0.0164024	0.00318547	0.0057528
8	OAR3_OAR8_60358795	66795869	0	C	T	0.239	0.23389	0.0949306	-42.0187	1.22775	100000	0.0164024	0.00318547	0.0057528
8	OAR3_OAR8_60393360	66830526	0	C	T	0.239	0.23389	0.0949306	-42.0187	1.22775	100000	0.0164024	0.00318547	0.0057528
8	OAR3_OAR8_60411227	66848381	0	G	T	0.239	0.23389	0.0949306	-42.0187	1.22775	100000	0.0164024	0.00318547	0.0057528
17	OAR3_OAR17_4837701	5757008	0	A	G	0.082	0.48052	0.156428	-42.0205	1e-05	100000	0.00310577	0.00319184	0.00576179
17	OAR3_OAR17_4844190	5763475	0	T	G	0.082	0.48052	0.156428	-42.0205	1e-05	100000	0.00310577	0.00319184	0.00576179
17	OAR3_OAR17_4851450	5770735	0	T	C	0.082	0.48052	0.156428	-42.0205	1e-05	100000	0.00310577	0.00319184	0.00576179
17	OAR3_OAR17_4862410	5781948	0	C	T	0.082	0.48052	0.156428	-42.0205	1e-05	100000	0.00310577	0.00319184	0.00576179
17	OAR17_5388531.1	5787058	0	C	T	0.082	0.48052	0.156428	-42.0205	1e-05	100000	0.00310577	0.00319184	0.00576179
17	OAR3_OAR17_4868124	5787673	0	C	T	0.082	0.48052	0.156428	-42.0205	1e-05	100000	0.00310577	0.00319184	0.00576179
17	OAR3_OAR17_4883962	5803591	0	G	T	0.082	0.48052	0.156428	-42.0205	1e-05	100000	0.00310577	0.00319184	0.00576179
17	OAR3_OAR17_4898554	5818186	0	G	A	0.082	0.48052	0.156428	-42.0205	1e-05	100000	0.00310577	0.00319184	0.00576179
17	OAR3_OAR17_4902251	5821840	0	A	G	0.082	0.48052	0.156428	-42.0205	1e-05	100000	0.00310577	0.00319184	0.00576179
7	OAR3_OAR7_91489835	99374083	0	C	A	0.082	0.481708	0.156664	-42.0212	0.137875	100000	0.00307901	0.00319451	0.00576557
7	OAR3_OAR7_91539709	99424168	0	C	A	0.082	0.481708	0.156664	-42.0212	0.137875	100000	0.00307901	0.00319451	0.00576557
7	OAR3_OAR7_91562463	99446623	0	T	C	0.082	0.481708	0.156664	-42.0212	0.137875	100000	0.00307901	0.00319451	0.00576557
1	OAR3_OAR1_20842054	21723389	1	T	C	0.227	0.308184	0.113664	-42.0232	0.419836	100000	0.00856295	0.00320125	0.00577509
26	OAR3_OAR26_2338522	2824195	0	G	A	0.455	0.229129	0.0811404	-42.0237	0.873725	100000	0.00629237	0.00320301	0.00577758
3	OAR3_OAR3_125773318	135269649	0	G	A	0.41	-0.233839	0.0882576	-42.0237	0.45319	100000	0.0101098	0.00320307	0.00577766
1	OAR3_OAR1_21366212	22274405	0	T	C	0.209	-0.32483	0.100125	-42.0248	0.133884	100000	0.00186162	0.00320706	0.00578329
1	OAR3_OAR1_21475142	22380177	0	G	A	0.209	-0.32483	0.100125	-42.0248	0.133884	100000	0.00186162	0.00320706	0.00578329
1	OAR3_OAR1_21508739	22413568	0	T	C	0.209	-0.32483	0.100125	-42.0248	0.133884	100000	0.00186162	0.00320706	0.00578329
3	OAR3_203528425.1	202986532	0	A	G	0.351	-0.280085	0.0893564	-42.0249	1e-05	100000	0.00258369	0.00320739	0.00578377
18	OAR3_OAR18_65274979	67088791	0	A	G	0.269	-0.267201	0.099427	-42.0257	0.760029	100000	0.00913437	0.00321023	0.00578777
18	OAR3_OAR18_65276464	67090276	0	A	G	0.269	-0.267201	0.099427	-42.0257	0.760029	100000	0.00913437	0.00321023	0.00578777
5	OAR3_OAR5_23044026	24174299	0	C	T	0.41	0.254555	0.0908497	-42.0262	1e-05	100000	0.00668576	0.00321207	0.00579036
18	OAR3_OAR18_46773807	46839707	0	T	C	0.172	-0.28876	0.0993382	-42.0268	1e-05	100000	0.00498843	0.0032142	0.00579337
21	OAR3_OAR21_32564463	34428303	0	C	A	0.216	0.301727	0.0963704	-42.0269	0.368322	100000	0.00261106	0.00321423	0.00579341
1	OAR1_22710021.1	23518375	0	T	C	0.381	-0.21808	0.0753055	-42.0274	0.532169	100000	0.00514408	0.00321618	0.00579617
1	S65534.1	23739713	0	C	T	0.381	-0.21808	0.0753055	-42.0274	0.532169	100000	0.00514408	0.00321618	0.00579617
19	OAR3_OAR19_45885498	47864030	0	C	T	0.209	-0.237972	0.0938095	-42.0284	1.58774	100000	0.0135985	0.00321988	0.00580139
13	OAR3_OAR13_71430348	75002001	0	C	T	0.448	-0.264371	0.0788512	-42.029	0.21684	100000	0.00133748	0.00322182	0.00580413
9	OAR3_OAR9_73462193	81652636	0	G	A	0.224	-0.267149	0.100983	-42.0294	0.697122	100000	0.0102184	0.00322316	0.00580601
11	OAR3_OAR11_42462256	20117386	0	A	G	0.269	-0.274201	0.0927774	-42.0296	0.141201	100000	0.00434525	0.00322388	0.00580703
1	OAR3_OAR1_182928722	202646726	1	A	G	0.106	0.379541	0.146897	-42.0299	0.90894	100000	0.0120309	0.00322495	0.00580854
1	OAR3_OAR1_174127973	193067707	0	A	G	0.261	-0.341656	0.0977012	-42.0319	1e-05	100000	0.000853899	0.00323209	0.00581862
1	OAR3_OAR1_174170737	193110095	0	C	A	0.261	-0.341656	0.0977012	-42.0319	1e-05	100000	0.000853899	0.00323209	0.00581862
1	OAR3_OAR1_156052635	171451143	0	G	A	0.149	0.305465	0.130209	-42.0337	1.66976	100000	0.0220387	0.0032383	0.00582738
7	OAR3_OAR7_66481595	71838969	0	A	G	0.463	0.261665	0.0827227	-42.0342	1e-05	100000	0.00237311	0.00324024	0.0058301
2	OAR3_OAR2_14165318	14665575	1	A	G	0.364	-0.23838	0.0996728	-42.0356	2.16734	100000	0.0196767	0.00324531	0.00583725
3	OAR3_OAR3_36150436	37938646	0	T	C	0.343	0.242739	0.0904001	-42.0361	1.32566	100000	0.00918963	0.00324708	0.00583974
3	OAR3_OAR3_36177997	37966257	0	G	A	0.343	0.242739	0.0904001	-42.0361	1.32566	100000	0.00918963	0.00324708	0.00583974
10	OAR3_OAR10_39606342	41856473	0	T	C	0.097	-0.376196	0.138097	-42.0362	0.425673	100000	0.00827181	0.00324749	0.00584032
3	OAR3_OAR3_126885007	136394100	0	T	C	0.388	-0.288126	0.0936498	-42.0374	1e-05	100000	0.00306252	0.00325184	0.00584644
1	OAR3_OAR1_67663001	72313383	0	C	A	0.052	-0.571255	0.190865	-42.0375	0.275608	100000	0.00390285	0.00325217	0.00584691
1	OAR3_OAR1_67663948	72314386	0	G	T	0.052	-0.571255	0.190865	-42.0375	0.275608	100000	0.00390285	0.00325217	0.00584691
1	OAR3_OAR1_67691330	72341862	0	T	C	0.052	-0.571255	0.190865	-42.0375	0.275608	100000	0.00390285	0.00325217	0.00584691
1	OAR3_OAR1_18384383	19196760	0	G	T	0.291	0.259485	0.098807	-42.0385	0.380862	100000	0.0107566	0.0032557	0.00585189
2	OAR3_OAR2_50808118	53825934	0	T	C	0.246	-0.256967	0.0940675	-42.0392	0.420021	100000	0.00810302	0.00325823	0.00585545
2	OAR3_OAR2_50853374	53871009	0	T	C	0.246	-0.256967	0.0940675	-42.0392	0.420021	100000	0.00810302	0.00325823	0.00585545
2	OAR3_OAR2_50866753	53883886	0	G	A	0.246	-0.256967	0.0940675	-42.0392	0.420021	100000	0.00810302	0.00325823	0.00585545
2	OAR3_OAR2_50867042	53884171	0	C	A	0.246	-0.256967	0.0940675	-42.0392	0.420021	100000	0.00810302	0.00325823	0.00585545
2	OAR3_OAR2_50867135	53884264	0	C	T	0.246	-0.256967	0.0940675	-42.0392	0.420021	100000	0.00810302	0.00325823	0.00585545
2	OAR3_OAR2_50884223	53901528	0	T	G	0.246	-0.256967	0.0940675	-42.0392	0.420021	100000	0.00810302	0.00325823	0.00585545
1	OAR3_OAR1_125233853	135313423	0	A	G	0.216	0.287132	0.112963	-42.0394	0.102991	100000	0.0134211	0.00325895	0.00585646
1	OAR3_OAR1_178926759	198382684	0	A	G	0.254	0.296774	0.0999338	-42.0404	0.0195446	100000	0.00417216	0.00326244	0.00586138
1	OAR3_OAR1_178935182	198391148	0	G	A	0.254	0.296774	0.0999338	-42.0404	0.0195446	100000	0.00417216	0.00326244	0.00586138
21	OAR3_OAR21_28885323	30653794	0	C	T	0.119	0.359522	0.12738	-42.0418	0.975085	100000	0.00631713	0.00326733	0.00586826
2	OAR3_OAR2_60111277	64402665	0	T	C	0.425	0.318325	0.0864785	-42.0441	1e-05	100000	0.000474215	0.00327567	0.00587999
9	OAR3_OAR9_72970912	81161390	0	C	A	0.149	-0.321229	0.120352	-42.0447	1e-05	100000	0.00959504	0.00327777	0.00588295
9	OAR3_OAR9_73001179	81191639	0	G	A	0.149	-0.321229	0.120352	-42.0447	1e-05	100000	0.00959504	0.00327777	0.00588295
17	OAR3_OAR17_34565734	40755764	0	A	C	0.321	0.269314	0.0931993	-42.0472	0.433782	100000	0.00523585	0.00328664	0.00589543
18	OAR3_OAR18_45425705	45427626	0	A	G	0.075	0.413322	0.173545	-42.0484	2.03275	100000	0.0201727	0.00329133	0.00590202
11	OAR3_OAR11_36061430	26801536	1	A	G	0.212	0.306264	0.0917606	-42.049	1e-05	100000	0.00140116	0.00329344	0.00590498
16	OAR3_OAR16_63553565	69690436	0	T	C	0.231	-0.325867	0.104108	-42.0496	1e-05	100000	0.00261745	0.00329566	0.00590811
1	OAR3_OAR1_65248570	69497978	1	T	C	0.326	0.242176	0.0968607	-42.0498	2.02694	100000	0.0149424	0.00329605	0.00590866
21	OAR3_OAR21_47670261	50213930	0	A	G	0.075	0.394336	0.151313	-42.0499	0.951244	100000	0.0113432	0.00329664	0.00590949
2	OAR3_OAR2_169600867	183069694	0	C	T	0.44	0.246632	0.0836714	-42.0502	0.252273	100000	0.00444352	0.00329756	0.00591078
26	OAR3_OAR26_43660424	48742052	0	G	A	0.127	-0.38313	0.123628	-42.0508	1e-05	100000	0.00286784	0.00329984	0.00591398
17	OAR3_OAR17_34092625	40240093	0	G	A	0.485	0.217012	0.0742167	-42.0517	0.237272	100000	0.0047515	0.00330329	0.00591883
16	OAR3_OAR16_64927390	70976757	2	C	T	0.415	-0.18592	0.0767301	-42.0532	1.81403	100000	0.0181861	0.00330848	0.00592612
17	OAR3_OAR17_36619600	43225040	1	C	T	0.371	0.231897	0.0832511	-42.0532	1.35668	100000	0.00699522	0.00330871	0.00592645
17	OAR3_OAR17_36656860	43262242	1	C	T	0.371	0.231897	0.0832511	-42.0532	1.35668	100000	0.00699522	0.00330871	0.00592645
17	OAR3_OAR17_36663376	43268808	1	C	A	0.371	0.231897	0.0832511	-42.0532	1.35668	100000	0.00699522	0.00330871	0.00592645
17	OAR3_OAR17_36680757	43284862	1	C	T	0.371	0.231897	0.0832511	-42.0532	1.35668	100000	0.00699522	0.00330871	0.00592645
21	OAR3_OAR21_31203466	33041652	0	C	T	0.254	-0.231145	0.0912781	-42.0561	1.11787	100000	0.0137559	0.00331913	0.00594108
22	OAR3_OAR22_27481210	31291299	0	G	A	0.254	0.313028	0.0943588	-42.0576	1e-05	100000	0.00149067	0.00332473	0.00594894
1	OAR3_OAR1_21661250	22566700	0	T	C	0.172	0.331312	0.108639	-42.0582	0.00489534	100000	0.00331293	0.00332677	0.0059518
3	OAR3_OAR3_37429290	39219751	0	T	C	0.224	0.32968	0.104259	-42.0586	0.0374261	100000	0.00238032	0.00332815	0.00595373
1	OAR3_OAR1_213201730	234290752	1	G	A	0.348	-0.308411	0.0920263	-42.0591	1e-05	100000	0.00134347	0.00333012	0.0059565
1	OAR3_OAR1_22614986	23521475	0	G	A	0.299	-0.26136	0.0903473	-42.0595	0.293405	100000	0.00518932	0.0033314	0.0059583
1	OAR3_OAR1_22617940	23524433	0	G	A	0.299	-0.26136	0.0903473	-42.0595	0.293405	100000	0.00518932	0.0033314	0.0059583
1	OAR3_OAR1_22822998	23725786	0	T	C	0.299	-0.26136	0.0903473	-42.0595	0.293405	100000	0.00518932	0.0033314	0.0059583
13	OAR3_OAR13_44660733	47063689	0	G	A	0.276	-0.237178	0.0907582	-42.0607	0.859203	100000	0.0111298	0.00333593	0.00596465
17	OAR3_OAR17_36640462	43245903	0	G	A	0.216	0.288572	0.102547	-42.0619	0.572275	100000	0.00646564	0.00334035	0.00597086
17	OAR3_OAR17_36680985	43285090	0	T	C	0.216	0.288572	0.102547	-42.0619	0.572275	100000	0.00646564	0.00334035	0.00597086
17	OAR3_OAR17_36694950	43299036	0	T	C	0.216	0.288572	0.102547	-42.0619	0.572275	100000	0.00646564	0.00334035	0.00597086
17	OAR17_39767127.1	43409844	0	A	G	0.216	0.288572	0.102547	-42.0619	0.572275	100000	0.00646564	0.00334035	0.00597086
17	OAR3_OAR17_36807517	43411001	0	A	C	0.216	0.288572	0.102547	-42.0619	0.572275	100000	0.00646564	0.00334035	0.00597086
17	OAR3_OAR17_30736944	34618943	0	C	T	0.373	0.23762	0.0849321	-42.0626	0.374856	100000	0.0067632	0.00334286	0.00597438
9	OAR3_OAR9_72495693	80687367	0	A	G	0.179	0.271966	0.1044	-42.063	1e-05	100000	0.0113748	0.00334441	0.00597655
14	OAR3_OAR14_20770606	22703277	0	T	C	0.463	-0.221058	0.0888347	-42.0638	1.31985	100000	0.0154028	0.00334721	0.00598046
14	OAR3_OAR14_20770759	22703430	0	C	T	0.463	-0.221058	0.0888347	-42.0638	1.31985	100000	0.0154028	0.00334721	0.00598046
14	OAR3_OAR14_21020251	23025915	0	T	C	0.463	-0.221058	0.0888347	-42.0638	1.31985	100000	0.0154028	0.00334721	0.00598046
19	OAR3_OAR19_44656833	46636421	0	G	A	0.172	0.288706	0.118577	-42.0638	1.81233	100000	0.0176559	0.00334728	0.00598057
19	OAR3_OAR19_44662585	46642159	0	A	G	0.172	0.288706	0.118577	-42.0638	1.81233	100000	0.0176559	0.00334728	0.00598057
22	OAR3_OAR22_36528045	40723031	0	T	C	0.448	-0.282744	0.0864726	-42.0646	0.213259	100000	0.00172338	0.00335026	0.00598475
1	OAR3_OAR1_212103411	233192637	0	C	T	0.142	-0.315057	0.102768	-42.0649	0.642119	100000	0.00316164	0.00335142	0.00598637
1	OAR3_OAR1_212111953	233201417	0	A	G	0.142	-0.315057	0.102768	-42.0649	0.642119	100000	0.00316164	0.00335142	0.00598637
9	OAR3_OAR9_7810945	7970719	0	C	T	0.448	-0.21116	0.0883266	-42.0652	0.836962	100000	0.0197236	0.00335259	0.00598802
7	OAR3_OAR7_79412784	86035837	0	T	C	0.47	-0.216218	0.083947	-42.0653	1.36735	100000	0.0122882	0.00335269	0.00598815
4	OAR3_OAR4_46432899	52403208	0	C	T	0.172	0.285731	0.112045	-42.0666	0.553554	100000	0.013134	0.00335755	0.00599496
4	OAR3_OAR4_46481111	52451424	0	A	G	0.172	0.285731	0.112045	-42.0666	0.553554	100000	0.013134	0.00335755	0.00599496
4	OAR3_OAR4_46503629	52474867	0	C	T	0.172	0.285731	0.112045	-42.0666	0.553554	100000	0.013134	0.00335755	0.00599496
2	OAR3_OAR2_221338099	237164646	0	G	A	0.403	0.232857	0.0887854	-42.0684	1.1567	100000	0.0108562	0.00336438	0.00600453
2	OAR3_OAR2_221353022	237179566	0	C	T	0.403	0.232857	0.0887854	-42.0684	1.1567	100000	0.0108562	0.00336438	0.00600453
1	OAR3_OAR1_156690152	172094960	0	T	G	0.403	-0.227506	0.0896541	-42.0693	2.98943	100000	0.0135691	0.00336747	0.00600887
22	OAR3_OAR22_28456197	32688358	0	T	C	0.299	0.270911	0.0830184	-42.0694	1e-05	100000	0.00175759	0.00336782	0.00600935
1	OAR3_OAR1_60102530	65303001	0	C	T	0.299	0.275359	0.0897967	-42.0694	0.19644	100000	0.00315475	0.00336788	0.00600943
2	OAR3_OAR2_217026727	232847383	0	G	A	0.299	0.277847	0.097437	-42.0701	1e-05	100000	0.00582583	0.00337069	0.00601337
16	OAR3_OAR16_46439900	50009010	2	A	G	0.362	0.264923	0.0921903	-42.0704	0.098607	100000	0.00547653	0.00337162	0.00601467
8	OAR3_OAR8_66108317	72843871	0	C	T	0.336	0.265277	0.0853735	-42.0709	1e-05	100000	0.0027996	0.0033734	0.00601716
8	OAR3_OAR8_66115107	72850935	0	G	A	0.336	0.265277	0.0853735	-42.0709	1e-05	100000	0.0027996	0.0033734	0.00601716
17	OAR3_OAR17_64497803	74044437	0	C	A	0.47	0.255398	0.0898414	-42.0716	1.12702	100000	0.00597029	0.00337592	0.00602069
22	OAR3_OAR22_29070935	33291374	0	T	C	0.358	0.241738	0.0851522	-42.0716	1e-05	100000	0.00603505	0.00337619	0.00602107
10	OAR3_OAR10_50150564	51693584	0	T	C	0.172	0.31156	0.116505	-42.0726	0.00594198	100000	0.00946385	0.00337992	0.00602629
20	OAR3_OAR20_4321293	5544952	0	G	T	0.433	-0.235346	0.085605	-42.073	0.211215	100000	0.0077267	0.00338121	0.0060281
20	OAR3_OAR20_4341067	5565648	0	G	A	0.433	-0.235346	0.085605	-42.073	0.211215	100000	0.0077267	0.00338121	0.0060281
12	OAR3_OAR12_51181012	56943044	0	T	C	0.187	-0.24397	0.100815	-42.0737	0.40287	100000	0.0183266	0.00338397	0.00603195
12	OAR3_OAR12_51181122	56943154	0	C	T	0.187	-0.24397	0.100815	-42.0737	0.40287	100000	0.0183266	0.00338397	0.00603195
2	OAR3_OAR2_126774488	138116152	0	G	A	0.336	0.304905	0.0905072	-42.0739	1e-05	100000	0.00127294	0.00338452	0.00603273
17	OAR3_OAR17_63055902	72613833	0	T	G	0.336	-0.317935	0.094504	-42.0745	0.154875	100000	0.00129115	0.00338671	0.00603579
20	OAR3_OAR20_27480386	30219976	0	A	G	0.134	-0.345627	0.123861	-42.0752	0.611003	100000	0.00690114	0.00338962	0.00603987
9	OAR3_OAR9_70348314	78345594	0	C	T	0.313	0.30854	0.102096	-42.0753	1e-05	100000	0.00358894	0.00338992	0.00604028
9	OAR3_OAR9_15394237	16769899	0	A	C	0.306	0.300874	0.0968623	-42.0765	1e-05	100000	0.00280821	0.00339437	0.00604651
9	OAR3_OAR9_827823	618405	0	C	T	0.187	-0.297408	0.109836	-42.0786	0.615896	100000	0.00864677	0.00340211	0.00605732
9	OAR3_OAR9_66581881	73977153	0	A	G	0.328	-0.211943	0.0821146	-42.0798	0.422769	100000	0.0121151	0.00340672	0.00606378
1	OAR3_OAR1_126296090	136374542	0	T	C	0.343	0.233565	0.098494	-42.0805	0.410743	100000	0.0206957	0.00340928	0.00606736
2	OAR3_OAR2_111211792	121637275	0	C	T	0.485	0.250747	0.0740487	-42.0824	1e-05	100000	0.00120635	0.0034163	0.00607717
2	S44046.1	121643088	0	G	A	0.485	0.250747	0.0740487	-42.0824	1e-05	100000	0.00120635	0.0034163	0.00607717
9	OAR3_OAR9_12678294	13870495	0	A	G	0.291	-0.248572	0.0920468	-42.0832	0.660099	100000	0.00881805	0.00341938	0.00608146
9	OAR3_OAR9_12706199	13899609	0	C	T	0.291	-0.248572	0.0920468	-42.0832	0.660099	100000	0.00881805	0.00341938	0.00608146
9	OAR3_OAR9_12751621	13944691	0	T	C	0.291	-0.248572	0.0920468	-42.0832	0.660099	100000	0.00881805	0.00341938	0.00608146
1	S51599.1	77626313	0	A	G	0.119	0.35591	0.127165	-42.0839	0.922042	100000	0.00674366	0.00342215	0.00608534
1	OAR3_OAR1_52711466	57454921	0	G	A	0.112	0.359646	0.135714	-42.0859	1.46496	100000	0.0100955	0.00342938	0.00609543
1	OAR3_OAR1_53741841	58476714	0	A	G	0.112	0.359646	0.135714	-42.0859	1.46496	100000	0.0100955	0.00342938	0.00609543
1	OAR3_OAR1_53863617	58598483	0	A	G	0.112	0.359646	0.135714	-42.0859	1.46496	100000	0.0100955	0.00342938	0.00609543
1	OAR3_OAR1_53867636	58602502	0	T	G	0.112	0.359646	0.135714	-42.0859	1.46496	100000	0.0100955	0.00342938	0.00609543
23	OAR3_OAR23_44484875	49617034	0	G	T	0.179	-0.305729	0.117534	-42.0863	0.552758	100000	0.0114905	0.0034312	0.00609797
1	OAR3_OAR1_67487633	72132502	0	T	G	0.216	-0.298236	0.110858	-42.0864	0.787127	100000	0.0090648	0.00343135	0.00609817
24	OAR3_OAR24_8809677	9080534	0	A	G	0.41	0.246472	0.0888849	-42.0879	0.739621	100000	0.00724117	0.00343699	0.00610606
7	OAR3_OAR7_91178119	99064642	0	A	G	0.41	0.215308	0.0785563	-42.0884	0.197914	100000	0.00790536	0.0034389	0.00610873
9	OAR3_OAR9_52102634	57018309	0	A	G	0.41	-0.222918	0.081036	-42.0911	0.164013	100000	0.00769199	0.00344916	0.00612304
15	OAR3_OAR15_52893948	57815770	0	C	A	0.448	0.235007	0.091658	-42.0912	0.391178	100000	0.0126694	0.00344942	0.00612341
13	OAR3_OAR13_67732010	70984201	1	T	C	0.227	-0.278763	0.108479	-42.0916	1.69663	100000	0.0124791	0.00345116	0.00612582
1	OAR3_OAR1_183982276	203705304	0	A	G	0.104	0.334399	0.125851	-42.0923	0.620916	100000	0.00990696	0.00345389	0.00612963
1	OAR3_OAR1_184051232	203775354	0	A	G	0.104	0.334399	0.125851	-42.0923	0.620916	100000	0.00990696	0.00345389	0.00612963
1	OAR3_OAR1_184217439	203941442	0	A	G	0.104	0.334399	0.125851	-42.0923	0.620916	100000	0.00990696	0.00345389	0.00612963
1	OAR3_OAR1_184261931	203985843	0	G	C	0.104	0.334399	0.125851	-42.0923	0.620916	100000	0.00990696	0.00345389	0.00612963
18	OAR3_OAR18_58777763	60386989	0	A	G	0.455	-0.224728	0.0853201	-42.0935	1.55411	100000	0.0105374	0.00345839	0.00613591
17	OAR3_OAR17_4884024	5803653	0	T	C	0.172	0.362387	0.125269	-42.0957	0.480717	100000	0.00518889	0.00346682	0.00614766
17	OAR17_5405721.1	5803952	0	C	T	0.172	0.362387	0.125269	-42.0957	0.480717	100000	0.00518889	0.00346682	0.00614766
21	OAR3_OAR21_31205885	33043900	0	G	A	0.463	-0.218615	0.0828451	-42.0963	0.325906	100000	0.0104011	0.00346881	0.00615043
18	OAR3_OAR18_39106103	38943548	1	A	G	0.311	-0.318927	0.0969317	-42.0966	0.0388089	100000	0.00161953	0.00347029	0.0061525
18	OAR3_OAR18_39128415	38965846	1	T	C	0.311	-0.318927	0.0969317	-42.0966	0.0388089	100000	0.00161953	0.00347029	0.0061525
27	OAR3_OARX_20067630	22068909	0	G	A	0.41	0.204041	0.0796899	-42.0977	1.79006	100000	0.0127864	0.00347414	0.00615786
6	OAR3_OAR6_15528126	18554379	0	C	T	0.276	0.261174	0.0991091	-42.0986	0.548677	100000	0.0105017	0.00347789	0.00616308
1	OAR3_OAR1_256571754	281556631	2	T	G	0.469	-0.21677	0.0856388	-42.0988	2.55015	100000	0.0137955	0.00347855	0.006164
9	OAR3_OAR9_72259593	80451564	0	A	G	0.06	-0.473472	0.184342	-42.1011	1.36156	100000	0.0125216	0.00348734	0.00617625
5	OAR3_OAR5_17875482	18779238	0	T	C	0.254	-0.246552	0.100645	-42.1024	1.815	100000	0.0169995	0.00349244	0.00618335
5	S33925.1	18794521	0	T	G	0.254	-0.246552	0.100645	-42.1024	1.815	100000	0.0169995	0.00349244	0.00618335
12	OAR3_OAR12_45123856	50667525	0	T	C	0.157	0.311534	0.105828	-42.1026	0.051896	100000	0.00449248	0.00349293	0.00618403
12	OAR3_OAR12_45136095	50679792	0	A	G	0.157	0.311534	0.105828	-42.1026	0.051896	100000	0.00449248	0.00349293	0.00618403
12	OAR3_OAR12_45193506	50736641	0	G	A	0.157	0.311534	0.105828	-42.1026	0.051896	100000	0.00449248	0.00349293	0.00618403
14	OAR3_OAR14_51961543	56383943	0	A	G	0.396	-0.192373	0.0875396	-42.105	2.98164	100000	0.0315501	0.00350216	0.00619687
2	OAR3_OAR2_216829079	232650900	0	T	C	0.425	-0.248878	0.091359	-42.1052	0.47082	100000	0.00827093	0.00350286	0.00619785
2	OAR3_OAR2_17398375	18136838	1	T	G	0.311	-0.260559	0.102367	-42.1052	1.52345	100000	0.0132987	0.00350293	0.00619795
9	OAR3_OAR9_90956575	100602131	0	G	A	0.201	0.313056	0.10629	-42.1059	1e-05	100000	0.00447302	0.00350578	0.00620191
2	OAR2_235067897.1	238364466	0	T	C	0.44	-0.24811	0.0972425	-42.1062	0.924589	100000	0.0130892	0.00350694	0.00620352
4	OAR4_24289280.1	26240279	0	C	T	0.284	0.253662	0.0865218	-42.1065	0.0445221	100000	0.0046485	0.00350803	0.00620504
12	OAR3_OAR12_46887703	52579504	0	T	C	0.119	0.331695	0.126443	-42.1066	0.981914	100000	0.0108394	0.00350855	0.00620577
5	OAR3_OAR5_18735123	19657386	0	A	C	0.216	-0.279847	0.115059	-42.1067	1.34643	100000	0.0177705	0.00350889	0.00620623
5	OAR3_OAR5_18737982	19660245	0	G	A	0.216	-0.279847	0.115059	-42.1067	1.34643	100000	0.0177705	0.00350889	0.00620623
5	OAR3_OAR5_18738106	19660369	0	T	C	0.216	-0.279847	0.115059	-42.1067	1.34643	100000	0.0177705	0.00350889	0.00620623
4	OAR3_OAR4_93746533	102523490	0	T	C	0.149	0.364991	0.118417	-42.1067	1e-05	100000	0.00301269	0.00350894	0.00620631
1	OAR3_OAR1_21522026	22426920	0	G	A	0.224	-0.302268	0.0971526	-42.1073	0.493585	100000	0.00276668	0.00351117	0.00620941
12	S59577.1	53055271	0	A	G	0.119	0.347159	0.128671	-42.1076	0.214117	100000	0.00887675	0.00351243	0.00621115
12	OAR3_OAR12_47382365	53091894	0	A	G	0.119	0.347159	0.128671	-42.1076	0.214117	100000	0.00887675	0.00351243	0.00621115
13	OAR3_OAR13_4129629	4594989	0	A	G	0.231	0.294794	0.0954563	-42.108	1e-05	100000	0.00296	0.00351385	0.00621314
15	S39936.1	83573299	0	T	C	0.328	0.297949	0.0865236	-42.1081	1e-05	100000	0.00100955	0.00351407	0.00621344
15	OAR3_OAR15_75528774	83574827	0	A	G	0.328	0.297949	0.0865236	-42.1081	1e-05	100000	0.00100955	0.00351407	0.00621344
15	OAR3_OAR15_75529028	83575081	0	C	T	0.328	0.297949	0.0865236	-42.1081	1e-05	100000	0.00100955	0.00351407	0.00621344
27	OAR3_OARX_4067113	4324851	0	G	A	0.433	0.259684	0.0951544	-42.1083	0.5485	100000	0.00816157	0.0035149	0.00621459
3	OAR3_OAR3_102862447	109167158	0	C	T	0.224	0.300265	0.100146	-42.1084	1e-05	100000	0.00384406	0.00351551	0.00621544
1	OAR3_OAR1_208925346	229502066	0	C	T	0.396	-0.200263	0.0804995	-42.1085	1.28892	100000	0.0154291	0.00351584	0.00621591
1	OAR3_OAR1_208944852	229522409	0	G	A	0.396	-0.200263	0.0804995	-42.1085	1.28892	100000	0.0154291	0.00351584	0.00621591
2	OAR3_OAR2_16724701	17293770	1	T	G	0.333	-0.240782	0.0918688	-42.1086	1.75604	100000	0.0109071	0.00351611	0.00621627
8	OAR3_OAR8_7532175	8760646	1	C	T	0.455	0.269022	0.0811642	-42.1089	1e-05	100000	0.00150384	0.00351734	0.00621798
3	OAR3_OAR3_108737511	115159330	0	A	G	0.246	0.318898	0.0988025	-42.1097	1e-05	100000	0.0019571	0.00352039	0.00622222
3	OAR3_OAR3_108737671	115159490	0	C	T	0.246	0.318898	0.0988025	-42.1097	1e-05	100000	0.0019571	0.00352039	0.00622222
3	OAR3_OAR3_108816945	115241043	0	C	A	0.246	0.318898	0.0988025	-42.1097	1e-05	100000	0.0019571	0.00352039	0.00622222
2	OAR3_OAR2_221322711	237149015	0	G	A	0.433	0.234334	0.0896081	-42.1099	1.03125	100000	0.0110767	0.00352097	0.00622304
1	OAR3_OAR1_208984572	229561974	0	C	T	0.358	-0.207304	0.0801639	-42.1101	0.991326	100000	0.0119592	0.0035221	0.0062246
1	OAR3_OAR1_208993426	229570959	0	T	C	0.358	-0.207304	0.0801639	-42.1101	0.991326	100000	0.0119592	0.0035221	0.0062246
2	OAR2_174872074.1	177790724	0	T	C	0.052	0.577071	0.197571	-42.1115	0.534941	100000	0.00479478	0.00352732	0.00623185
21	OAR3_OAR21_32013860	33842399	0	G	A	0.448	0.265205	0.0831408	-42.1131	0.0288742	100000	0.00219184	0.00353374	0.00624078
14	OAR3_OAR14_54318599	58729945	0	T	C	0.127	0.331259	0.140254	-42.1138	2.34397	100000	0.02119	0.00353615	0.00624413
17	OAR3_OAR17_17371269	19216046	0	G	A	0.433	0.239408	0.0947809	-42.1141	1.98095	100000	0.0139858	0.0035375	0.00624601
18	OAR3_OAR18_65397940	67211120	0	A	G	0.358	0.264188	0.0831589	-42.1151	0.38643	100000	0.00227797	0.00354136	0.00625136
18	OAR3_OAR18_65434978	67248302	0	G	A	0.358	0.264188	0.0831589	-42.1151	0.38643	100000	0.00227797	0.00354136	0.00625136
26	OAR3_OAR26_21492413	24962022	0	A	G	0.269	0.234582	0.0970774	-42.1157	1.20616	100000	0.0184902	0.00354349	0.00625433
13	OAR3_OAR13_70069234	73484405	1	G	A	0.439	0.205378	0.0885865	-42.1166	3.3171	100000	0.0235843	0.00354732	0.00625964
3	OAR3_118690316.1	118752206	0	G	A	0.104	0.384693	0.135005	-42.1172	0.419901	100000	0.00585974	0.00354975	0.00626302
3	OAR3_OAR3_111443189	118753027	0	T	C	0.104	0.384693	0.135005	-42.1172	0.419901	100000	0.00585974	0.00354975	0.00626302
3	OAR3_OAR3_111462600	118772524	0	A	G	0.104	0.384693	0.135005	-42.1172	0.419901	100000	0.00585974	0.00354975	0.00626302
3	OAR3_OAR3_111463110	118773034	0	G	T	0.104	0.384693	0.135005	-42.1172	0.419901	100000	0.00585974	0.00354975	0.00626302
1	OAR3_OAR1_274160045	299752443	0	A	G	0.052	0.556424	0.19185	-42.1176	0.369315	100000	0.00508122	0.00355094	0.00626467
7	OAR3_OAR7_77898224	84523025	0	G	T	0.463	0.257406	0.087522	-42.1183	0.836929	100000	0.00452755	0.00355371	0.00626851
14	OAR3_OAR14_37548314	41064264	0	G	A	0.299	-0.272581	0.0930683	-42.119	0.634267	100000	0.00468738	0.00355674	0.00627272
14	OAR3_OAR14_37549975	41065925	0	G	A	0.299	-0.272581	0.0930683	-42.119	0.634267	100000	0.00468738	0.00355674	0.00627272
14	OAR3_OAR14_37569288	41085319	0	C	T	0.299	-0.272581	0.0930683	-42.119	0.634267	100000	0.00468738	0.00355674	0.00627272
14	OAR3_OAR14_37773759	41290245	0	C	T	0.299	-0.272581	0.0930683	-42.119	0.634267	100000	0.00468738	0.00355674	0.00627272
14	OAR3_OAR14_37778591	41295080	0	T	C	0.299	-0.272581	0.0930683	-42.119	0.634267	100000	0.00468738	0.00355674	0.00627272
5	OAR3_OAR5_16131665	17040348	0	C	T	0.239	0.256548	0.0931299	-42.1193	0.472771	100000	0.00761083	0.00355771	0.00627407
13	OAR3_OAR13_70492501	73904291	0	A	G	0.306	-0.263487	0.0940069	-42.1195	0.282444	100000	0.00666909	0.00355872	0.00627547
1	OAR1_134632408_X.1	134298341	0	A	C	0.478	0.219118	0.0915487	-42.1198	2.34657	100000	0.0195871	0.00355967	0.00627678
1	OAR3_OAR1_22474052	23382729	0	A	G	0.172	-0.32316	0.104265	-42.121	0.481365	100000	0.0028649	0.00356449	0.00628347
1	OAR3_OAR1_22627157	23533600	0	T	C	0.172	-0.32316	0.104265	-42.121	0.481365	100000	0.0028649	0.00356449	0.00628347
1	OAR3_OAR1_22647672	23554328	0	A	G	0.172	-0.32316	0.104265	-42.121	0.481365	100000	0.0028649	0.00356449	0.00628347
1	OAR3_OAR1_22677815	23584397	0	T	C	0.172	-0.32316	0.104265	-42.121	0.481365	100000	0.0028649	0.00356449	0.00628347
1	OAR3_OAR1_22689861	23596429	0	T	C	0.172	-0.32316	0.104265	-42.121	0.481365	100000	0.0028649	0.00356449	0.00628347
1	OAR3_OAR1_22825392	23728178	0	A	G	0.172	-0.32316	0.104265	-42.121	0.481365	100000	0.0028649	0.00356449	0.00628347
1	OAR3_OAR1_22831498	23734281	0	C	T	0.172	-0.32316	0.104265	-42.121	0.481365	100000	0.0028649	0.00356449	0.00628347
22	OAR3_OAR22_18206971	21478956	0	C	T	0.209	0.286888	0.107489	-42.122	0.141739	100000	0.00959653	0.00356843	0.00628894
16	OAR3_OAR16_27689522	29128395	0	T	C	0.358	0.228319	0.088735	-42.1228	1.14786	100000	0.0123721	0.00357135	0.00629299
1	OAR3_OAR1_273996688	299588172	0	G	A	0.112	0.377041	0.14126	-42.123	0.0354895	100000	0.00959359	0.0035721	0.00629403
3	OAR3_OAR3_103043930	109349295	1	G	A	0.333	0.26087	0.0857565	-42.123	1e-05	100000	0.00338772	0.00357214	0.00629409
3	OAR3_OAR3_103049521	109354899	1	G	T	0.333	0.26087	0.0857565	-42.123	1e-05	100000	0.00338772	0.00357214	0.00629409
3	OAR3_109415661.1	109355477	1	G	A	0.333	0.26087	0.0857565	-42.123	1e-05	100000	0.00338772	0.00357214	0.00629409
1	OAR3_OAR1_68146705	72928281	0	T	C	0.127	0.381876	0.138709	-42.1253	1.43954	100000	0.00764532	0.00358113	0.00630656
1	OAR3_OAR1_68178989	72960586	0	G	A	0.127	0.381876	0.138709	-42.1253	1.43954	100000	0.00764532	0.00358113	0.00630656
7	OAR3_OAR7_87571708	94907661	0	A	G	0.276	-0.237913	0.0905616	-42.1254	0.0800998	100000	0.0107307	0.00358157	0.00630716
9	OAR3_OAR9_41635322	45147209	1	G	A	0.409	-0.237427	0.0824683	-42.1263	0.108757	100000	0.00539495	0.00358515	0.00631213
2	OAR3_OAR2_110796546	121230076	0	A	G	0.493	0.243874	0.0754557	-42.1266	1e-05	100000	0.0019314	0.00358627	0.00631368
20	OAR3_OAR20_40183491	44579373	0	C	A	0.351	-0.244241	0.0893829	-42.1267	1.1057	100000	0.00808562	0.00358683	0.00631446
20	OAR3_OAR20_40185972	44581839	0	A	G	0.351	-0.244241	0.0893829	-42.1267	1.1057	100000	0.00808562	0.00358683	0.00631446
2	OAR3_OAR2_171174498	184637237	0	C	T	0.336	0.314548	0.0989417	-42.1296	1e-05	100000	0.00226301	0.00359826	0.00633029
27	OAR3_OARX_61088044	67217455	0	T	C	0.082	0.480519	0.156428	-42.1298	1e-05	100000	0.00310578	0.00359891	0.00633119
27	OAR3_OARX_61090389	67219800	0	C	A	0.082	0.480519	0.156428	-42.1298	1e-05	100000	0.00310578	0.00359891	0.00633119
2	OAR3_OAR2_169356934	182823951	0	C	T	0.366	0.28114	0.0878026	-42.1313	0.236814	100000	0.00211382	0.00360506	0.00633971
3	OAR3_OAR3_29735468	31406999	0	A	G	0.41	-0.248543	0.0789681	-42.1315	1e-05	100000	0.00248684	0.00360597	0.00634097
17	OAR3_OAR17_34540063	40730067	0	A	C	0.388	-0.237642	0.0805644	-42.132	0.18314	100000	0.00441726	0.00360765	0.00634329
13	OAR3_OAR13_70086181	73501315	0	C	T	0.425	0.198334	0.0864265	-42.1324	3.26945	100000	0.0249805	0.00360926	0.00634552
2	OAR3_OAR2_104284109	113747087	0	G	A	0.485	-0.22363	0.0850668	-42.1327	1.19544	100000	0.0106798	0.00361058	0.00634735
2	OAR3_OAR2_104325168	113788413	0	A	G	0.485	-0.22363	0.0850668	-42.1327	1.19544	100000	0.0106798	0.00361058	0.00634735
2	DU299150_230.1	113827585	0	G	T	0.485	-0.22363	0.0850668	-42.1327	1.19544	100000	0.0106798	0.00361058	0.00634735
2	OAR3_OAR2_104409851	113870529	0	A	G	0.485	-0.22363	0.0850668	-42.1327	1.19544	100000	0.0106798	0.00361058	0.00634735
10	OAR3_OAR10_12181699	13990037	0	T	C	0.075	-0.398502	0.150525	-42.133	0.594701	100000	0.0101663	0.00361183	0.00634908
1	OAR3_OAR1_256520828	281505907	1	A	G	0.47	-0.215602	0.0856531	-42.1332	2.53016	100000	0.0143058	0.00361251	0.00635002
1	OAR3_OAR1_256532421	281517631	1	G	T	0.47	-0.215602	0.0856531	-42.1332	2.53016	100000	0.0143058	0.00361251	0.00635002
1	OAR3_OAR1_256549724	281534948	1	G	A	0.47	-0.215602	0.0856531	-42.1332	2.53016	100000	0.0143058	0.00361251	0.00635002
2	OAR3_OAR2_175294801	188823673	0	A	G	0.381	0.222895	0.0902232	-42.1334	1.33836	100000	0.0161254	0.00361326	0.00635106
18	OAR3_OAR18_64135407	65966369	0	T	G	0.164	0.312368	0.11094	-42.1341	0.210974	100000	0.00643737	0.00361613	0.00635504
1	OAR3_OAR1_208976639	229553967	0	G	A	0.201	-0.348178	0.0989061	-42.1342	1e-05	100000	0.000793246	0.00361637	0.00635536
1	OAR3_OAR1_257813909	282807933	0	G	A	0.485	0.217754	0.0906218	-42.1353	1.20589	100000	0.0191301	0.00362102	0.0063618
14	OAR3_OAR14_50769685	55186121	0	G	A	0.433	0.187944	0.0797081	-42.1361	1.28089	100000	0.0213978	0.00362396	0.00636586
14	OAR3_OAR14_50770906	55187342	0	T	C	0.433	0.187944	0.0797081	-42.1361	1.28089	100000	0.0213978	0.00362396	0.00636586
14	OAR3_OAR14_50784018	55200743	0	G	A	0.433	0.187944	0.0797081	-42.1361	1.28089	100000	0.0213978	0.00362396	0.00636586
14	OAR3_OAR14_50785090	55201815	0	T	C	0.433	0.187944	0.0797081	-42.1361	1.28089	100000	0.0213978	0.00362396	0.00636586
23	S65272.1	53606042	0	A	G	0.321	0.290358	0.0962405	-42.1366	0.45348	100000	0.00364181	0.00362592	0.00636857
5	OAR3_OAR5_17975078	18878486	0	C	T	0.149	-0.304351	0.117227	-42.1375	0.904006	100000	0.0116414	0.00362986	0.00637403
5	OAR3_OAR5_17988639	18891927	0	A	G	0.149	-0.304351	0.117227	-42.1375	0.904006	100000	0.0116414	0.00362986	0.00637403
5	OAR3_OAR5_17991814	18895102	0	T	C	0.149	-0.304351	0.117227	-42.1375	0.904006	100000	0.0116414	0.00362986	0.00637403
18	OAR3_OAR18_64222321	66053508	0	G	A	0.209	0.334559	0.104739	-42.1386	1e-05	100000	0.00216339	0.00363412	0.00637993
9	OAR3_OAR9_12723113	13916418	0	G	T	0.41	0.221537	0.0850157	-42.1391	0.935183	100000	0.011351	0.00363618	0.00638277
9	OAR3_OAR9_12745288	13938078	0	C	T	0.41	0.221537	0.0850157	-42.1391	0.935183	100000	0.011351	0.00363618	0.00638277
4	OAR3_OAR4_74899338	82390811	1	C	T	0.083	0.389807	0.160427	-42.1403	0.64633	100000	0.0178779	0.00364089	0.00638929
15	S49501.1	86643843	0	G	A	0.209	0.288992	0.0983288	-42.1415	0.647466	100000	0.00455353	0.00364558	0.00639577
20	OAR3_OAR20_39727266	44123751	0	G	A	0.187	-0.260436	0.100904	-42.1415	1.2617	100000	0.0121162	0.00364569	0.00639592
20	OAR3_OAR20_39734553	44131064	0	T	C	0.187	-0.260436	0.100904	-42.1415	1.2617	100000	0.0121162	0.00364569	0.00639592
20	OAR3_OAR20_20124170	21747329	0	G	A	0.485	-0.232228	0.0940391	-42.1425	1.11827	100000	0.0161665	0.00364981	0.00640161
20	OAR3_OAR20_20125305	21748365	0	G	A	0.485	-0.232228	0.0940391	-42.1425	1.11827	100000	0.0161665	0.00364981	0.00640161
1	OAR3_OAR1_256854934	281841977	1	G	T	0.136	0.283238	0.112682	-42.1443	1.24858	100000	0.0144377	0.00365683	0.00641132
1	OAR3_OAR1_256866998	281853685	1	A	G	0.136	0.283238	0.112682	-42.1443	1.24858	100000	0.0144377	0.00365683	0.00641132
1	OAR3_OAR1_256915877	281902809	1	T	C	0.136	0.283238	0.112682	-42.1443	1.24858	100000	0.0144377	0.00365683	0.00641132
2	OAR3_OAR2_126751357	138092955	1	G	T	0.455	0.269022	0.0811642	-42.1465	1e-05	100000	0.00150384	0.00366589	0.00642383
19	OAR3_OAR19_38469326	40272400	0	C	T	0.194	0.247531	0.100542	-42.1466	0.395502	100000	0.016479	0.00366632	0.00642442
12	OAR3_OAR12_20334619	24282479	0	T	C	0.455	-0.204031	0.0774487	-42.147	0.29762	100000	0.0105246	0.00366794	0.00642665
8	OAR3_OAR8_23538050	26277374	0	T	G	0.388	-0.253064	0.0826203	-42.1473	0.326571	100000	0.00318708	0.0036689	0.00642799
1	OAR3_OAR1_252483929	277115182	0	C	T	0.291	0.254747	0.0900321	-42.1483	1e-05	100000	0.00619443	0.0036731	0.00643379
14	OAR3_OAR14_54346995	58758959	1	T	C	0.152	0.334503	0.121761	-42.1484	1.03062	100000	0.00776867	0.00367327	0.00643401
19	OAR3_OAR19_44463651	46443748	0	T	C	0.478	0.190611	0.0846672	-42.1499	3.86845	100000	0.0277542	0.00367945	0.00644254
19	OAR3_OAR19_44464051	46444148	0	A	G	0.478	0.190611	0.0846672	-42.1499	3.86845	100000	0.0277542	0.00367945	0.00644254
3	OAR3_OAR3_126406265	135901263	1	G	T	0.447	-0.263504	0.083178	-42.1501	1e-05	100000	0.00233954	0.00368011	0.00644346
17	OAR3_OAR17_36229995	42758376	0	G	A	0.194	-0.313602	0.107696	-42.1501	0.180683	100000	0.00491738	0.00368042	0.00644389
14	OAR3_OAR14_44982117	48589022	0	C	A	0.187	-0.308665	0.102123	-42.1513	0.045852	100000	0.00358455	0.00368504	0.00645026
8	OAR3_OAR8_66194761	72930942	0	C	T	0.321	0.278173	0.0870158	-42.1525	1e-05	100000	0.00214663	0.00368994	0.00645702
8	OAR3_OAR8_66199186	72935367	0	T	C	0.321	0.278173	0.0870158	-42.1525	1e-05	100000	0.00214663	0.00368994	0.00645702
8	OAR3_OAR8_66219711	72955962	0	C	T	0.321	0.278173	0.0870158	-42.1525	1e-05	100000	0.00214663	0.00368994	0.00645702
8	OAR3_OAR8_66220378	72956629	0	C	T	0.321	0.278173	0.0870158	-42.1525	1e-05	100000	0.00214663	0.00368994	0.00645702
9	OAR3_OAR9_19707271	21247114	0	G	A	0.358	-0.25273	0.0892984	-42.1533	0.269498	100000	0.00618295	0.00369321	0.00646153
1	OAR3_OAR1_257810610	282804634	1	G	T	0.485	0.217142	0.0906364	-42.1546	1.19766	100000	0.0194752	0.00369855	0.0064689
1	OAR3_OAR1_257840745	282833612	1	C	T	0.485	0.217142	0.0906364	-42.1546	1.19766	100000	0.0194752	0.00369855	0.0064689
1	OAR1_279041652.1	283196886	1	T	C	0.485	0.217142	0.0906364	-42.1546	1.19766	100000	0.0194752	0.00369855	0.0064689
7	OAR3_OAR7_37068690	40449678	0	C	T	0.313	0.250317	0.0921156	-42.1556	0.803306	100000	0.00842362	0.00370278	0.00647473
7	OAR3_OAR7_37071741	40452908	0	A	G	0.313	0.250317	0.0921156	-42.1556	0.803306	100000	0.00842362	0.00370278	0.00647473
1	OAR3_OAR1_272919774	298517600	0	C	T	0.418	-0.254739	0.0960609	-42.1558	1e-05	100000	0.0100468	0.0037033	0.00647545
17	OAR3_OAR17_4884077	5803706	1	A	G	0.083	0.472727	0.157059	-42.1577	1e-05	100000	0.00371761	0.00371133	0.00648652
18	OAR3_OAR18_14218337	15216437	0	T	C	0.231	-0.309386	0.111537	-42.1586	0.273888	100000	0.00722308	0.00371496	0.00649153
9	OAR3_OAR9_69963994	77954939	0	G	T	0.075	0.468235	0.166225	-42.1589	0.263363	100000	0.00641546	0.00371589	0.0064928
2	OAR3_OAR2_111305156	121730963	0	G	T	0.485	0.250747	0.0740487	-42.1594	1e-05	100000	0.00120635	0.00371792	0.0064956
22	OAR3_OAR22_17996565	21269982	0	A	G	0.231	0.284532	0.112511	-42.1603	0.276856	100000	0.0138774	0.00372189	0.00650107
9	OAR3_OAR9_61841651	68405662	0	T	C	0.112	0.391348	0.142891	-42.1629	0.75197	100000	0.00794915	0.00373247	0.00651565
9	OAR3_OAR9_61842227	68406242	0	T	C	0.112	0.391348	0.142891	-42.1629	0.75197	100000	0.00794915	0.00373247	0.00651565
5	OAR3_OAR5_44794743	49628313	0	C	T	0.41	0.211502	0.0824355	-42.163	1.35644	100000	0.0126131	0.00373279	0.00651607
1	OAR3_OAR1_82736019	88079496	0	T	G	0.448	-0.279093	0.0855176	-42.1633	1e-05	100000	0.00175596	0.00373404	0.00651779
13	OAR3_OAR13_9742789	10634895	0	T	C	0.351	0.238315	0.0820498	-42.1635	0.712107	100000	0.00502126	0.00373507	0.00651922
1	OAR3_OAR1_82624962	87968835	0	T	C	0.067	0.568965	0.167594	-42.1635	1e-05	100000	0.00117447	0.00373513	0.00651929
1	OAR3_OAR1_82629526	87973527	0	G	A	0.067	0.568965	0.167594	-42.1635	1e-05	100000	0.00117447	0.00373513	0.00651929
20	OAR3_OAR20_4129814	3488433	0	A	G	0.328	-0.238659	0.0864979	-42.1653	0.441111	100000	0.00752008	0.00374237	0.00652926
1	OAR1_102129382.1	101688271	0	C	T	0.44	0.247517	0.0902479	-42.1662	0.402691	100000	0.00786614	0.00374589	0.00653411
20	OAR3_OAR20_3528281	4608486	0	A	G	0.478	-0.230885	0.0837107	-42.1699	0.564375	100000	0.00754058	0.00376131	0.00655533
12	S40915.1	48507627	0	T	C	0.157	0.308126	0.116777	-42.1707	0.761401	100000	0.0104079	0.00376455	0.00655978
12	OAR3_OAR12_43124410	48556474	0	G	A	0.157	0.308126	0.116777	-42.1707	0.761401	100000	0.0104079	0.00376455	0.00655978
12	OAR3_OAR12_73198787	78592879	0	A	G	0.388	-0.207548	0.0795879	-42.171	1.03175	100000	0.0112925	0.00376593	0.00656168
6	OAR3_OAR6_45153298	50712966	0	T	C	0.351	-0.24071	0.0878745	-42.1721	1.44964	100000	0.007939	0.00377038	0.0065678
9	OAR3_OAR9_69958618	77949517	0	T	G	0.403	0.243231	0.0860242	-42.1721	0.614977	100000	0.00622962	0.00377041	0.00656784
1	OAR3_OAR1_29331986	31183696	0	T	C	0.231	0.282596	0.114758	-42.1722	2.40935	100000	0.016455	0.00377083	0.00656842
2	OAR3_OAR2_114040576	124823786	1	G	T	0.106	-0.453297	0.142112	-42.1727	1e-05	100000	0.00219262	0.00377311	0.00657154
14	OAR3_OAR14_32979907	36409184	0	G	T	0.09	0.409815	0.153398	-42.1734	0.81019	100000	0.00953092	0.00377569	0.0065751
14	OAR3_OAR14_32979912	36409189	0	A	G	0.09	0.409815	0.153398	-42.1734	0.81019	100000	0.00953092	0.00377569	0.0065751
2	OAR3_OAR2_103054565	112529340	0	T	C	0.142	-0.316606	0.125413	-42.1737	0.971653	100000	0.0140365	0.00377693	0.0065768
6	OAR3_OAR6_99426382	110122738	0	C	T	0.209	-0.323293	0.0997293	-42.1744	1e-05	100000	0.00187586	0.00378002	0.00658105
6	OAR3_OAR6_99427234	110123591	0	A	G	0.209	-0.323293	0.0997293	-42.1744	1e-05	100000	0.00187586	0.00378002	0.00658105
6	OAR3_OAR6_99698972	110396981	0	G	T	0.209	-0.323293	0.0997293	-42.1744	1e-05	100000	0.00187586	0.00378002	0.00658105
2	OAR2_233991191.1	237181191	1	C	A	0.402	0.229722	0.0889879	-42.1759	1.13345	100000	0.0121012	0.0037861	0.00658939
2	OAR3_OAR2_101536813	110942788	0	A	G	0.485	0.213899	0.0786616	-42.1775	0.356124	100000	0.00838265	0.00379283	0.00659865
1	OAR3_OAR1_124408650	134490793	1	C	T	0.455	-0.2228	0.092084	-42.1776	1.27521	100000	0.018347	0.00379346	0.00659951
3	OAR3_OAR3_62392073	66742542	0	G	A	0.388	-0.250017	0.0820186	-42.1799	0.131792	100000	0.00332618	0.0038029	0.00661248
2	OAR3_OAR2_220365492	236199010	0	T	C	0.216	-0.264491	0.109791	-42.1805	1.72233	100000	0.0188375	0.0038055	0.00661604
22	OAR3_OAR22_22973588	26438089	1	A	G	0.303	-0.24537	0.0901032	-42.1821	0.716896	100000	0.00829273	0.00381223	0.00662528
22	OAR3_OAR22_22978961	26443464	1	C	T	0.303	-0.24537	0.0901032	-42.1821	0.716896	100000	0.00829273	0.00381223	0.00662528
16	OAR3_OAR16_52942021	57903651	1	C	T	0.386	0.238825	0.0797577	-42.1833	1e-05	100000	0.00388712	0.00381732	0.00663226
16	OAR3_OAR16_52955446	57917106	1	T	C	0.386	0.238825	0.0797577	-42.1833	1e-05	100000	0.00388712	0.00381732	0.00663226
16	OAR3_OAR16_52969700	57931384	1	A	G	0.386	0.238825	0.0797577	-42.1833	1e-05	100000	0.00388712	0.00381732	0.00663226
16	OAR3_OAR16_52994167	57955758	1	A	G	0.386	0.238825	0.0797577	-42.1833	1e-05	100000	0.00388712	0.00381732	0.00663226
8	OAR3_OAR8_38953287	43951116	3	T	C	0.258	0.263264	0.104895	-42.1835	1.0033	100000	0.01458	0.00381791	0.00663307
5	OAR3_OAR5_60912927	66099237	0	C	T	0.052	-0.494835	0.197639	-42.1844	2.34564	100000	0.0148095	0.00382173	0.00663832
8	OAR3_OAR8_43352959	51381032	0	A	G	0.328	-0.227173	0.0905431	-42.1848	1.35526	100000	0.0146097	0.00382348	0.00664072
7	OAR3_OAR7_19833098	21514114	0	A	G	0.321	-0.247344	0.099315	-42.1848	0.989527	100000	0.0153211	0.0038237	0.00664101
3	OAR3_OAR3_101106636	107622301	0	A	G	0.179	0.304279	0.109666	-42.1851	0.383948	100000	0.00720795	0.0038246	0.00664225
3	S74293.1	107624936	0	A	G	0.179	0.304279	0.109666	-42.1851	0.383948	100000	0.00720795	0.0038246	0.00664225
2	OAR3_OAR2_169968914	183436091	0	A	C	0.478	-0.26149	0.0943268	-42.186	1.21189	100000	0.00725629	0.00382861	0.00664774
2	OAR3_OAR2_169973679	183440862	0	T	G	0.478	-0.26149	0.0943268	-42.186	1.21189	100000	0.00725629	0.00382861	0.00664774
9	OAR3_OAR9_58078485	63369728	0	A	G	0.328	0.28304	0.0909548	-42.1864	1e-05	100000	0.00276177	0.00383029	0.00665005
1	OAR3_OAR1_71402157	76402686	0	A	G	0.343	0.238902	0.0849013	-42.1876	0.268346	100000	0.00646871	0.00383514	0.0066567
1	OAR3_OAR1_71415365	76415637	0	G	A	0.343	0.238902	0.0849013	-42.1876	0.268346	100000	0.00646871	0.00383514	0.0066567
1	OAR3_OAR1_71446520	76446702	0	C	T	0.343	0.238902	0.0849013	-42.1876	0.268346	100000	0.00646871	0.00383514	0.0066567
7	OAR3_OAR7_45511193	49766805	2	T	C	0.338	-0.275967	0.0857611	-42.1884	1e-05	100000	0.00201537	0.00383881	0.00666173
2	OAR3_OAR2_171605125	185250764	0	T	C	0.403	0.225102	0.0830446	-42.1886	0.429331	100000	0.00858031	0.00383938	0.00666252
13	OAR3_OAR13_47346841	49988545	0	T	C	0.172	-0.339235	0.116554	-42.1902	0.547499	100000	0.00493665	0.00384612	0.00667175
13	OAR3_OAR13_47502083	50216325	0	G	A	0.172	-0.339235	0.116554	-42.1902	0.547499	100000	0.00493665	0.00384612	0.00667175
2	OAR3_OAR2_49609665	52598551	0	A	G	0.216	0.285312	0.102678	-42.1911	0.361974	100000	0.00712727	0.00385025	0.00667741
7	OAR7_4376525.1	5620487	0	C	T	0.291	0.243957	0.0884027	-42.1931	0.531779	100000	0.00751007	0.00385865	0.00668891
10	OAR3_OAR10_96461	108836	0	T	C	0.351	0.36714	0.127681	-42.1936	0.0124849	100000	0.0054491	0.0038606	0.00669158
1	OAR3_OAR1_258000252	282988900	1	A	C	0.447	0.202725	0.0824885	-42.194	1.56407	100000	0.0166624	0.00386244	0.0066941
9	OAR3_OAR9_91800569	101581044	0	C	T	0.478	-0.22752	0.0839204	-42.1953	1e-05	100000	0.00856802	0.00386816	0.00670194
9	OAR3_OAR9_91801808	101582279	0	G	A	0.478	-0.22752	0.0839204	-42.1953	1e-05	100000	0.00856802	0.00386816	0.00670194
21	OAR3_OAR21_21214755	23244298	0	C	T	0.358	-0.224795	0.0844024	-42.1967	0.479873	100000	0.00974242	0.00387411	0.00671008
17	OAR3_OAR17_10577536	12019015	0	T	C	0.478	0.221763	0.0888733	-42.1969	0.863054	100000	0.0151344	0.00387481	0.00671104
17	OAR3_OAR17_10578839	12020240	0	A	G	0.478	0.221763	0.0888733	-42.1969	0.863054	100000	0.0151344	0.00387481	0.00671104
7	S32540.1	6007082	1	T	C	0.47	-0.219737	0.0892245	-42.1979	1.43778	100000	0.0164464	0.00387921	0.00671705
7	OAR3_OAR7_5013992	6016231	1	T	C	0.47	-0.219737	0.0892245	-42.1979	1.43778	100000	0.0164464	0.00387921	0.00671705
2	OAR3_OAR2_136529536	148536376	0	C	T	0.097	0.359638	0.154157	-42.1985	1.41625	100000	0.0227578	0.00388164	0.00672038
2	OAR3_OAR2_136537373	148544019	0	T	C	0.097	0.359638	0.154157	-42.1985	1.41625	100000	0.0227578	0.00388164	0.00672038
2	OAR3_OAR2_136542109	148548688	0	C	T	0.097	0.359638	0.154157	-42.1985	1.41625	100000	0.0227578	0.00388164	0.00672038
27	OAR3_OARX_91868734	105513564	0	A	G	0.448	0.24961	0.0759851	-42.1987	1e-05	100000	0.00164553	0.00388245	0.0067215
19	OAR3_OAR19_43812169	45788239	0	C	A	0.224	0.313833	0.111251	-42.1991	0.400499	100000	0.00634346	0.00388402	0.00672364
17	OAR3_OAR17_32185988	36221511	0	A	C	0.299	0.241621	0.0902793	-42.1996	1.11598	100000	0.00940904	0.00388646	0.00672699
17	OAR3_OAR17_32372265	36408095	0	G	T	0.299	0.241621	0.0902793	-42.1996	1.11598	100000	0.00940904	0.00388646	0.00672699
17	OAR3_OAR17_32398530	36434764	0	A	G	0.299	0.241621	0.0902793	-42.1996	1.11598	100000	0.00940904	0.00388646	0.00672699
17	OAR3_OAR17_32400878	36437112	0	T	G	0.299	0.241621	0.0902793	-42.1996	1.11598	100000	0.00940904	0.00388646	0.00672699
17	OAR3_OAR17_32432073	36468252	0	G	A	0.299	0.241621	0.0902793	-42.1996	1.11598	100000	0.00940904	0.00388646	0.00672699
17	OAR3_OAR17_32434267	36470446	0	A	C	0.299	0.241621	0.0902793	-42.1996	1.11598	100000	0.00940904	0.00388646	0.00672699
17	OAR3_OAR17_32450463	36486729	0	T	C	0.299	0.241621	0.0902793	-42.1996	1.11598	100000	0.00940904	0.00388646	0.00672699
9	OAR3_OAR9_72807787	81001386	0	C	T	0.201	-0.274257	0.117311	-42.2	0.895477	100000	0.0224827	0.00388797	0.00672904
9	OAR3_OAR9_56587375	61811283	0	G	A	0.463	0.246101	0.0864886	-42.2004	1e-05	100000	0.00592531	0.00388992	0.00673172
9	OAR3_OAR9_8525908	8928884	0	C	T	0.485	0.181838	0.0833206	-42.2007	1.63825	100000	0.0327005	0.003891	0.00673319
5	OAR3_OAR5_16134365	17043044	0	G	A	0.172	0.27458	0.100128	-42.2013	0.133562	100000	0.00787368	0.00389351	0.00673662
5	S05690.1	17053297	0	A	G	0.172	0.27458	0.100128	-42.2013	0.133562	100000	0.00787368	0.00389351	0.00673662
12	OAR3_OAR12_67871809	74929955	0	A	G	0.149	0.305221	0.121299	-42.2016	0.349758	100000	0.0143386	0.00389491	0.00673853
21	OAR3_OAR21_24202635	25300936	0	C	T	0.463	-0.23568	0.0799072	-42.2016	0.366553	100000	0.00442083	0.00389503	0.0067387
20	OAR3_OAR20_40466112	44860073	0	T	C	0.269	-0.263274	0.0986855	-42.202	0.633577	100000	0.00962755	0.00389643	0.00674062
9	OAR3_OAR9_70974614	78974862	0	G	A	0.351	0.226773	0.092938	-42.2043	0.655871	100000	0.0174215	0.00390663	0.00675455
25	OAR3_OAR25_41861143	44108229	0	C	T	0.142	-0.302517	0.124712	-42.2044	0.316781	100000	0.0180632	0.00390671	0.00675467
1	OAR3_OAR1_125242610	135322130	0	A	G	0.239	0.278098	0.106049	-42.2044	1e-05	100000	0.0108663	0.00390706	0.00675515
1	OAR3_OAR1_125245479	135324997	0	T	C	0.239	0.278098	0.106049	-42.2044	1e-05	100000	0.0108663	0.00390706	0.00675515
1	S71101.1	135325167	0	G	A	0.239	0.278098	0.106049	-42.2044	1e-05	100000	0.0108663	0.00390706	0.00675515
9	OAR3_OAR9_7563171	7721160	0	G	A	0.433	0.238028	0.0850433	-42.2047	1e-05	100000	0.00674194	0.00390835	0.00675691
26	OAR3_OAR26_16484728	18739503	0	A	G	0.06	0.435289	0.184051	-42.2052	0.867259	100000	0.0210229	0.00391049	0.00675984
18	OAR3_OAR18_57612232	59160038	0	T	C	0.321	-0.245875	0.0903024	-42.2054	1.37502	100000	0.00830203	0.00391099	0.00676052
7	OAR3_OAR7_72511779	78908759	0	T	G	0.052	0.557243	0.192559	-42.2061	0.319174	100000	0.00517405	0.00391414	0.00676483
7	OAR3_OAR7_37043870	40424939	0	T	C	0.328	0.254213	0.0931587	-42.2063	0.7306	100000	0.00816753	0.00391508	0.00676611
19	OAR3_OAR19_28450394	29749649	0	T	G	0.418	-0.239186	0.0802513	-42.2066	1e-05	100000	0.00404565	0.00391635	0.00676784
19	OAR3_OAR19_28467665	29768108	0	A	G	0.418	-0.239186	0.0802513	-42.2066	1e-05	100000	0.00404565	0.00391635	0.00676784
4	OAR3_OAR4_33452682	37828723	0	G	A	0.351	-0.216214	0.0908108	-42.2085	1.43939	100000	0.020209	0.00392459	0.0067791
9	OAR3_OAR9_7940655	8346914	0	C	T	0.455	-0.219136	0.094075	-42.2093	1.02526	100000	0.0229572	0.00392805	0.00678383
1	OAR3_OAR1_18389672	19201986	0	G	T	0.328	0.237526	0.0914334	-42.2106	0.581714	100000	0.0115937	0.00393349	0.00679125
13	OAR3_OAR13_68934520	72204842	0	A	G	0.425	-0.217833	0.0796495	-42.2111	0.200882	100000	0.00803372	0.00393599	0.00679466
22	OAR3_OAR22_18224537	21496337	0	T	C	0.343	0.237745	0.0847054	-42.2114	0.139519	100000	0.00659797	0.00393724	0.00679637
20	OAR3_OAR20_36525613	40808418	0	T	C	0.343	0.254749	0.0872991	-42.2138	0.262735	100000	0.00483194	0.00394771	0.00681066
3	OAR3_OAR3_126366468	135861824	0	C	T	0.448	-0.261795	0.0832446	-42.2145	1e-05	100000	0.00250531	0.00395048	0.00681444
3	OAR3_OAR3_126383010	135878097	0	T	C	0.448	-0.261795	0.0832446	-42.2145	1e-05	100000	0.00250531	0.00395048	0.00681444
3	OAR3_OAR3_126387512	135882571	0	G	A	0.448	-0.261795	0.0832446	-42.2145	1e-05	100000	0.00250531	0.00395048	0.00681444
21	OAR3_OAR21_31180879	33018978	0	T	C	0.194	-0.290875	0.114674	-42.2151	0.128589	100000	0.0136067	0.00395311	0.00681804
6	OAR6_127857124.1	125431131	0	C	T	0.149	0.367782	0.118878	-42.2163	0.27001	100000	0.00291265	0.00395831	0.00682512
1	OAR3_OAR1_172504890	191440386	0	G	A	0.172	0.299859	0.10404	-42.217	1e-05	100000	0.00534753	0.0039614	0.00682933
1	OAR3_OAR1_172508186	191443741	0	T	C	0.172	0.299859	0.10404	-42.217	1e-05	100000	0.00534753	0.0039614	0.00682933
16	OAR3_OAR16_55385424	60706896	0	C	T	0.343	0.22912	0.0831198	-42.2172	0.585443	100000	0.00757417	0.00396221	0.00683045
16	OAR3_OAR16_55415908	60737771	0	T	C	0.343	0.22912	0.0831198	-42.2172	0.585443	100000	0.00757417	0.00396221	0.00683045
4	OAR3_OAR4_95526535	104328153	0	G	A	0.239	0.278098	0.106049	-42.2188	1e-05	100000	0.0108663	0.00396954	0.00684043
1	OAR3_OAR1_130615949	141282715	1	C	T	0.402	-0.262027	0.0829805	-42.2189	1e-05	100000	0.00241194	0.00396989	0.00684092
9	OAR3_OAR9_66855479	74249783	0	T	C	0.381	-0.28066	0.0894229	-42.2191	0.0820551	100000	0.00255259	0.00397084	0.00684221
1	OAR3_OAR1_258092143	283080358	1	T	C	0.432	-0.227284	0.089554	-42.2201	0.834376	100000	0.0135563	0.00397484	0.00684767
3	OAR3_OAR3_35725979	37513145	0	G	A	0.463	-0.220156	0.0875871	-42.2214	1.36763	100000	0.0144391	0.00398056	0.00685546
3	OAR3_OAR3_35726341	37513507	0	G	A	0.463	-0.220156	0.0875871	-42.2214	1.36763	100000	0.0144391	0.00398056	0.00685546
3	OAR3_OAR3_35727910	37515189	0	T	C	0.463	-0.220156	0.0875871	-42.2214	1.36763	100000	0.0144391	0.00398056	0.00685546
13	OAR3_OAR13_44358256	46762060	0	G	A	0.134	-0.310483	0.109434	-42.2222	0.696185	100000	0.00606401	0.00398425	0.00686049
13	OAR3_OAR13_44374649	46778459	0	T	C	0.134	-0.310483	0.109434	-42.2222	0.696185	100000	0.00606401	0.00398425	0.00686049
12	OAR3_OAR12_74591273	80006151	0	T	C	0.142	-0.35492	0.131873	-42.2238	0.802637	100000	0.00903754	0.00399116	0.0068699
5	OAR3_OAR5_45013251	49844590	0	G	A	0.269	0.239592	0.0911309	-42.2245	0.423513	100000	0.0106738	0.00399417	0.006874
5	OAR3_OAR5_45016438	49847672	0	A	G	0.269	0.239592	0.0911309	-42.2245	0.423513	100000	0.0106738	0.00399417	0.006874
5	OAR3_OAR5_45018226	49849477	0	A	G	0.269	0.239592	0.0911309	-42.2245	0.423513	100000	0.0106738	0.00399417	0.006874
1	OAR3_OAR1_257714437	282704979	0	A	C	0.306	-0.228819	0.0887475	-42.2248	0.187137	100000	0.0122027	0.00399583	0.00687626
14	OAR3_OAR14_50237254	54354689	0	T	C	0.127	0.348903	0.121264	-42.2249	0.95498	100000	0.00542204	0.00399586	0.0068763
14	OAR3_OAR14_51047302	55484252	0	C	T	0.455	-0.185796	0.0782006	-42.2249	1.00565	100000	0.020464	0.00399599	0.00687647
27	OAR3_OARX_82155343	94243634	0	A	G	0.239	0.290503	0.0913509	-42.225	1e-05	100000	0.00225658	0.00399663	0.00687734
1	OAR3_OAR1_253252083	277935623	0	G	T	0.224	0.244554	0.0909105	-42.226	0.71168	100000	0.00906972	0.0040009	0.00688317
8	OAR3_OAR8_65982034	72723415	0	C	A	0.164	0.29826	0.119315	-42.2269	0.743549	100000	0.0149604	0.00400492	0.00688864
18	OAR3_OAR18_42880564	42723336	0	A	G	0.343	-0.231056	0.0893444	-42.2274	1.43722	100000	0.0119551	0.00400712	0.00689164
12	OAR3_OAR12_8493831	10444551	3	T	C	0.477	-0.204854	0.0802239	-42.2279	0.379213	100000	0.0130185	0.00400921	0.00689448
1	OAR3_OAR1_22033935	22938866	0	G	T	0.373	0.302156	0.0874021	-42.2284	0.168143	100000	0.000967753	0.00401159	0.00689772
9	OAR3_OAR9_1467094	1256145	1	G	A	0.492	-0.216412	0.0772686	-42.2286	0.582836	100000	0.00670727	0.0040123	0.00689869
3	OAR3_OAR3_190526978	204726941	0	C	T	0.239	-0.349423	0.102751	-42.2289	1e-05	100000	0.00115367	0.00401389	0.00690085
7	OAR3_OAR7_91137665	99030430	0	G	A	0.134	0.386811	0.121193	-42.2294	1e-05	100000	0.00217974	0.0040161	0.00690385
7	OAR3_OAR7_91138863	99031628	0	A	G	0.134	0.386811	0.121193	-42.2294	1e-05	100000	0.00217974	0.0040161	0.00690385
18	OAR3_OAR18_65308624	67122432	0	G	A	0.254	0.289621	0.0913351	-42.2299	1e-05	100000	0.00231864	0.00401832	0.00690687
1	OAR3_OAR1_22469444	23378104	0	A	G	0.172	-0.320827	0.104114	-42.2308	0.351471	100000	0.00301922	0.00402217	0.00691211
1	OAR3_OAR1_269716288	295212934	0	C	T	0.388	-0.235344	0.0798521	-42.2315	1e-05	100000	0.00444843	0.00402538	0.00691648
14	OAR3_OAR14_48340572	52070354	0	G	A	0.134	0.369614	0.132171	-42.2323	1e-05	100000	0.00678701	0.0040287	0.006921
17	OAR3_OAR17_66271464	75973836	0	C	T	0.194	-0.345833	0.112003	-42.2325	1e-05	100000	0.0029647	0.00402964	0.00692228
20	OAR3_OAR20_18999244	20620261	0	T	G	0.134	0.341739	0.114949	-42.2329	1e-05	100000	0.00413356	0.0040313	0.00692453
14	OAR3_OAR14_50922367	55365060	0	G	A	0.478	-0.218893	0.0819349	-42.2329	1.02158	100000	0.0095316	0.00403146	0.00692475
2	OAR3_OAR2_175300462	188829237	0	T	G	0.396	0.213648	0.088633	-42.2334	1.22437	100000	0.0187692	0.0040335	0.00692752
15	OAR3_OAR15_77583408	86655151	0	T	C	0.157	0.314982	0.115751	-42.2352	1.12201	100000	0.00833812	0.00404161	0.00693855
1	OAR1_136618310.1	136130506	0	G	T	0.381	-0.310229	0.100675	-42.2389	1e-05	100000	0.00301933	0.00405813	0.006961
1	OAR3_OAR1_126074395	136152228	0	T	C	0.381	-0.310229	0.100675	-42.2389	1e-05	100000	0.00301933	0.00405813	0.006961
18	OAR3_OAR18_42860997	42703787	0	A	G	0.336	-0.226182	0.0861701	-42.239	1.19283	100000	0.010795	0.00405863	0.00696168
13	OAR3_OAR13_48262175	50128245	0	T	C	0.216	-0.265775	0.103188	-42.2398	0.833296	100000	0.0122886	0.00406224	0.00696659
3	OAR3_OAR3_188983185	202984653	0	T	C	0.463	-0.30303	0.0951252	-42.2398	1e-05	100000	0.00221976	0.0040623	0.00696666
3	OAR3_OAR3_188987093	202988560	0	C	T	0.463	-0.30303	0.0951252	-42.2398	1e-05	100000	0.00221976	0.0040623	0.00696666
2	OAR3_OAR2_34566510	36429568	0	C	A	0.463	-0.202166	0.081908	-42.2402	1.70057	100000	0.0162192	0.00406386	0.00696879
18	OAR18_63301055.1	61453716	0	T	C	0.321	0.238887	0.0875338	-42.2403	0.752532	100000	0.00816144	0.0040646	0.00696979
11	S04202.1	26552862	1	A	G	0.129	0.330903	0.117541	-42.2409	1e-05	100000	0.00644483	0.00406714	0.00697324
1	OAR3_OAR1_68892901	73816500	0	G	A	0.224	-0.307055	0.105811	-42.241	0.444407	100000	0.0050582	0.00406747	0.00697369
3	OAR3_OAR3_35184759	36842611	0	A	G	0.448	0.235802	0.0790448	-42.2411	1e-05	100000	0.00401458	0.00406786	0.00697422
3	OAR3_OAR3_34121260	35776543	0	C	T	0.119	0.345431	0.127862	-42.2411	0.230999	100000	0.00879182	0.00406825	0.00697475
3	OAR3_OAR3_34254534	35909650	0	T	C	0.119	0.345431	0.127862	-42.2411	0.230999	100000	0.00879182	0.00406825	0.00697475
3	OAR3_OAR3_34255792	35910913	0	T	C	0.119	0.345431	0.127862	-42.2411	0.230999	100000	0.00879182	0.00406825	0.00697475
3	OAR3_OAR3_34260525	35915214	0	A	G	0.119	0.345431	0.127862	-42.2411	0.230999	100000	0.00879182	0.00406825	0.00697475
3	OAR3_OAR3_34271895	35926811	0	G	T	0.119	0.345431	0.127862	-42.2411	0.230999	100000	0.00879182	0.00406825	0.00697475
1	OAR3_OAR1_22257502	23164973	0	C	T	0.321	-0.282441	0.0839996	-42.2413	0.139606	100000	0.00129844	0.00406885	0.00697557
17	OAR3_OAR17_31915511	35952198	0	C	A	0.433	-0.255996	0.0828692	-42.2448	0.444216	100000	0.00295224	0.00408457	0.0069969
1	OAR3_OAR1_125628337	135710120	0	C	T	0.239	0.273551	0.0962933	-42.2455	1e-05	100000	0.00600291	0.00408769	0.00700114
7	OAR3_OAR7_88925640	96325838	0	T	C	0.09	-0.362956	0.159502	-42.2455	1.84021	100000	0.0261767	0.00408793	0.00700146
17	OAR3_OAR17_21028402	22969220	0	G	A	0.403	-0.2282	0.0888579	-42.2456	1.65125	100000	0.0125315	0.00408849	0.00700222
9	OAR3_OAR9_64269763	71468977	0	A	G	0.448	0.187698	0.0813945	-42.2457	1.22229	100000	0.0243085	0.00408859	0.00700235
20	OAR3_OAR20_6366374	7814202	0	T	G	0.261	0.281457	0.101567	-42.2463	0.570016	100000	0.00727666	0.0040914	0.00700617
19	OAR3_OAR19_28411761	29711263	1	T	C	0.212	-0.347892	0.104605	-42.2468	1e-05	100000	0.00145308	0.00409375	0.00700937
19	OAR3_OAR19_28452808	29752063	1	G	A	0.212	-0.347892	0.104605	-42.2468	1e-05	100000	0.00145308	0.00409375	0.00700937
1	OAR3_OAR1_130287907	140959635	0	A	C	0.396	0.278747	0.0875545	-42.2473	1e-05	100000	0.0022323	0.00409614	0.0070126
2	OAR2_35921014.1	36480774	0	G	A	0.44	-0.210504	0.0826176	-42.2476	1.04344	100000	0.0132096	0.00409714	0.00701396
2	OAR3_OAR2_34617693	36482811	0	A	G	0.44	-0.210504	0.0826176	-42.2476	1.04344	100000	0.0132096	0.00409714	0.00701396
18	OAR3_OAR18_41827725	41754955	0	A	G	0.142	0.282076	0.123948	-42.2484	0.351609	100000	0.0261637	0.00410104	0.00701925
18	OAR3_OAR18_41834709	41762018	0	G	A	0.142	0.282076	0.123948	-42.2484	0.351609	100000	0.0261637	0.00410104	0.00701925
18	OAR3_OAR18_41862997	41790367	0	T	G	0.142	0.282076	0.123948	-42.2484	0.351609	100000	0.0261637	0.00410104	0.00701925
1	OAR3_OAR1_253272913	277956445	0	A	G	0.075	0.377094	0.149729	-42.2493	0.403348	100000	0.0142562	0.00410494	0.00702454
1	OAR3_OAR1_182959783	202677794	0	C	A	0.104	0.367034	0.146721	-42.2496	0.853162	100000	0.0148911	0.00410632	0.0070264
1	OAR3_OAR1_182980504	202698513	0	T	C	0.104	0.367034	0.146721	-42.2496	0.853162	100000	0.0148911	0.00410632	0.0070264
1	OAR3_OAR1_177884379	197267072	0	C	T	0.112	0.353208	0.123392	-42.2497	0.379381	100000	0.00565059	0.00410676	0.00702701
7	OAR3_OAR7_58372802	63157460	0	G	A	0.239	0.326369	0.103911	-42.2517	1e-05	100000	0.0025355	0.00411582	0.00703929
1	OAR3_OAR1_29473377	31317890	0	G	A	0.052	0.55899	0.192171	-42.2518	0.440891	100000	0.00496062	0.00411639	0.00704007
2	OAR3_OAR2_115048712	125843219	2	T	C	0.192	0.323741	0.102153	-42.2522	1e-05	100000	0.00233104	0.00411828	0.00704262
14	OAR3_OAR14_55360616	59767836	0	T	C	0.328	0.204843	0.0907621	-42.2528	2.97606	100000	0.027381	0.00412099	0.00704629
8	OAR3_OAR8_56564578	62657403	0	G	A	0.403	-0.308521	0.0835995	-42.2478	1e-05	1e-05	0.000459827	0.00409795	0.00705114
8	OAR3_OAR8_56598705	62691049	0	G	A	0.403	-0.308521	0.0835995	-42.2478	1e-05	1e-05	0.000459827	0.00409795	0.00705114
8	OAR8_60604906.1	62691136	0	T	C	0.403	-0.308521	0.0835995	-42.2478	1e-05	1e-05	0.000459827	0.00409795	0.00705114
8	OAR3_OAR8_56600411	62692766	0	C	T	0.403	-0.308521	0.0835995	-42.2478	1e-05	1e-05	0.000459827	0.00409795	0.00705114
[truncated: 411,762+ more rows]
