# Supplementary material for: Genetic evaluation of small ruminant lentivirus susceptibility in Valais blacknose sheep
Source: Anim Genet. 2021 Jun 24;52(5):781–2. doi: 10.1111/age.13108 (PMC8518827; doi:10.1111/age.13108)
Supplement: Supplementary file 4 — Table S3. List of annotated genes and loci in the associated genome region. [file AGE-52-781-s003.xlsx]

## Sheet: Genes NCBI Ovis aries Annotatio
Genes, NCBI Ovis aries Annotation Release 103, 2019-02-06
Accession,Start,Stop,Gene symbol,Strand,NCBI Gene ID,Name
NC_040260.1,61910524,62231902,ZNF704,minus,101112576,
NC_040260.1,62283489,62285523,LOC114116463,plus,114116463,
NC_040260.1,62319246,62479270,PAG1,minus,101112826,
NC_040260.1,62633558,62646278,LOC114116376,minus,114116376,
NC_040260.1,62643120,62648174,FABP5,plus,100270712,fatty acid binding protein 5
NC_040260.1,62794785,62799682,LOC101113077,minus,101113077,
NC_040260.1,62811094,62814237,LOC101113339,minus,101113339,
NC_040260.1,62825793,62830309,FABP4,minus,100137067,"fatty acid binding protein 4, adipocyte"
NC_040260.1,62873085,62882896,FABP12,minus,101113600,
NC_040260.1,62990746,62998006,CCN3,minus,114116377,
NC_040260.1,63022308,63025858,LOC114116464,minus,114116464,
NC_040260.1,63124737,63154333,MAL2,minus,101120090,
NC_040260.1,63238980,63283089,COLEC10,minus,101114116,
NC_040260.1,63411583,63441116,TNFRSF11B,plus,100037695,
NC_040260.1,63419269,63419407,LOC114116488,plus,114116488,
NC_040260.1,63434366,63462599,LOC114116378,minus,114116378,
NC_040260.1,63580829,63756833,LOC114116379,minus,114116379,
NC_040260.1,63757068,64011014,SAMD12,plus,101114621,
NC_040260.1,63989598,63994376,LOC114116380,minus,114116380,
NC_040260.1,64026238,64026310,TRNAG-CCC,plus,114116550,
NC_040260.1,64414339,64414445,LOC114116521,plus,114116521,
NC_040260.1,64702192,64718104,LOC101113557,minus,101113557,
NC_040260.1,64865319,64865391,TRNAE-CUC,minus,114116576,
NC_040260.1,65317589,65332905,LOC114116381,plus,114116381,
NC_040260.1,65413335,65730757,EXT1,plus,101114877,
NC_040260.1,65577740,65580497,LOC114116382,minus,114116382,
NC_040260.1,66035963,66058923,MED30,minus,101120338,
NC_040260.1,66382657,66423752,SLC30A8,minus,101120585,
NC_040260.1,66765430,66769944,AARD,minus,101120843,
NC_040260.1,66819577,66846888,RAD21,plus,101115132,
NC_040260.1,66960786,66967704,UTP23,minus,101115377,
NC_040260.1,66985394,67084498,EIF3H,plus,101115801,
NC_040260.1,67378522,67383231,LOC101121356,minus,101121356,
NC_040260.1,67441369,67456046,LOC105610475,plus,105610475,
NC_040260.1,68042842,68321833,TRPS1,plus,101116062,
NC_040260.1,68484664,68485440,LOC101109712,minus,101109712,
NC_040260.1,69006963,69008822,LOC106991341,minus,106991341,
NC_040260.1,69395606,69395677,TRNAW-CCA,plus,114116551,
NC_040260.1,70051660,70051758,LOC114116531,plus,114116531,
NC_040260.1,70217101,70217172,TRNAC-GCA,minus,114116577,
NC_040260.1,70416210,72200112,CSMD3,plus,101116738,
NC_040260.1,70523544,70523642,LOC114116532,plus,114116532,
